# Supplementary material for: Response of Grasshopper and Grasshopper Diversity to Different Grassland Types Under Enclosure Conditions
Source: Ecol Evol. 2025 Dec 17;15(12):e72704. doi: 10.1002/ece3.72704 (PMC12712233; doi:10.1002/ece3.72704)
Supplement: Supplementary file 1 — Data S1: ece372704‐sup‐0001‐DataS1.zip. [file ECE3-15-e72704-s001.zip]

Archive with 3 entries (3 files):
- GLM_data.xlsx
- Indval index data.xlsx
- CCA data.xlsx
