# Supplementary material for: Response of Grasshopper and Grasshopper Diversity to Different Grassland Types Under Enclosure Conditions
Source: Ecol Evol. 2025 Dec 17;15(12):e72704. doi: 10.1002/ece3.72704 (PMC12712233; doi:10.1002/ece3.72704)
Supplement: Supplementary file 1 — Data S1: ece372704‐sup‐0001‐DataS1.zip. [file ECE3-15-e72704-s001.zip › GLM_data.xlsx]

## Sheet: GLM
Note:Data Description: This data is used for Generalized Linear Model (GLM) analysis
Latitude	Altitude	Grassland	Shannon	Simpson	Margalef	Parker	Pilou
High latitude	High altitude	Mountain meadow	0.0774182	0.999611	0.469188	0.0422535	0.0704691
High latitude	High altitude	Mountain meadow	0.0291773	0.999968	0.469188	0.0422535	0.0265583
High latitude	High altitude	Mountain meadow	0.139697	0.997969	0.469188	0.0422535	0.127158
High latitude	High altitude	Mountain meadow	0.0820975	0.999183	0.469188	0.0422535	0.0747284
High latitude	Mid altitude	Mountain meadow	0.149787	0.9975	2.16404	1	0.108048
High latitude	Mid altitude	Mountain meadow	0.149787	0.9975	2.16404	1	0.108048
High latitude	Mid altitude	Mountain meadow	0.149787	0.9975	2.16404	1	0.108048
High latitude	Mid altitude	Mountain meadow	0.149787	0.9975	2.16404	1	0.108048
High latitude	Mid altitude	Mountain meadow	0.149787	0.9975	2.16404	1	0.108048
Mid latitude	Mid altitude	Mountain meadow	0.0346407	0.999951	0.673499	0.0465116	0.024988
Mid latitude	Mid altitude	Mountain meadow	0.0141018	0.999995	0.673499	0.0465116	0.0101723
Mid latitude	Mid altitude	Mountain meadow	0.15663	0.997139	0.673499	0.0465116	0.112984
Mid latitude	Mid altitude	Mountain meadow	0.0741273	0.999654	0.673499	0.0465116	0.0534716
Mid latitude	Mid altitude	Mountain meadow	0.0698749	0.999185	0.673499	0.0465116	0.0504041
Mid latitude	High altitude	Mountain meadow	0.215144	0.992099	0	0.0222222
Mid latitude	Mid altitude	Mountain meadow	0.0123259	0.999996	0.650037	0.039604	0.00889123
Mid latitude	Mid altitude	Mountain meadow	0.0456943	0.999902	0.650037	0.039604	0.0329614
Mid latitude	Mid altitude	Mountain meadow	0.0656652	0.999749	0.650037	0.039604	0.0473674
Mid latitude	Mid altitude	Mountain meadow	0.059308	0.999808	0.650037	0.039604	0.0427817
Mid latitude	Mid altitude	Mountain meadow	0.0457483	0.999864	0.650037	0.039604	0.0330004
Low latitude	High altitude	Mountain meadow	0.321888	0.96	0	0.1
Low latitude	High altitude	Mountain meadow	0.0782405	0.9996	1.30288	0.4	0.0564386
Low latitude	High altitude	Mountain meadow	0.0782405	0.9996	1.30288	0.4	0.0564386
Low latitude	High altitude	Mountain meadow	0.0782405	0.9996	1.30288	0.4	0.0564386
Low latitude	High altitude	Mountain meadow	0.202058	0.9936	1.30288	0.4	0.145754
Low latitude	High altitude	Mountain meadow	0.109195	0.9981	1.30288	0.4	0.0787675
Low latitude	High altitude	Mountain meadow	0.0522665	0.999862	0.495395	0.0529412	0.047575
Low latitude	High altitude	Mountain meadow	0.0522665	0.999862	0.495395	0.0529412	0.047575
Low latitude	High altitude	Mountain meadow	0.118025	0.998754	0.495395	0.0529412	0.107431
Low latitude	High altitude	Mountain meadow	0.074186	0.999493	0.495395	0.0529412	0.067527
Low latitude	Mid altitude	Mountain meadow	0.0160425	0.999993	0.555745	0.0180995	0.0115722
Low latitude	Mid altitude	Mountain meadow	0.132337	0.998267	0.555745	0.0180995	0.0954608
Low latitude	Mid altitude	Mountain meadow	0.0522665	0.999862	0.555745	0.0180995	0.0377023
Low latitude	Mid altitude	Mountain meadow	0.00634172	0.999999	0.555745	0.0180995	0.00457458
Low latitude	Mid altitude	Mountain meadow	0.0517469	0.99953	0.555745	0.0180995	0.0373275
Mid latitude	Mid altitude	Mountain meadow	0.118025	0.998754	0.473989	0.0441176	0.107431
Mid latitude	Mid altitude	Mountain meadow	0.0799448	0.999576	0.473989	0.0441176	0.0727689
Mid latitude	Mid altitude	Mountain meadow	0.017144	0.999991	0.473989	0.0441176	0.0156051
Mid latitude	Mid altitude	Mountain meadow	0.0717046	0.999441	0.473989	0.0441176	0.0652683
Low latitude	Mid altitude	Mountain meadow	0.0661627	0.999744	0.310667	0.08	0.0954525
Low latitude	Mid altitude	Mountain meadow	0.0661627	0.999744	0.310667	0.08	0.0954525
Low latitude	Mid altitude	Mountain meadow	0.0661627	0.999744	0.310667	0.08	0.0954525
Low latitude	Mid altitude	Mountain meadow	0.108606	0.999016	0.86487	0.0490196	0.0674808
Low latitude	Mid altitude	Mountain meadow	0.0770946	0.999616	0.86487	0.0490196	0.0479016
Low latitude	Mid altitude	Mountain meadow	0.0217304	0.999985	0.86487	0.0490196	0.0135019
Low latitude	Mid altitude	Mountain meadow	0.0588618	0.999812	0.86487	0.0490196	0.0365729
Low latitude	Mid altitude	Mountain meadow	0.108606	0.999016	0.86487	0.0490196	0.0674808
Low latitude	Mid altitude	Mountain meadow	0.0749798	0.999489	0.86487	0.0490196	0.0465876
Low latitude	Mid altitude	Mountain meadow	0.0671831	0.999733	0	0.0102041
Low latitude	Mid altitude	Mountain meadow	0.149787	0.9975	0	0.25
Low latitude	Mid altitude	Mountain meadow	0.101581	0.999184	0	0.0571429
Mid latitude	High altitude	Mountain meadow	0.2428	0.9879	0.271085	0.05	0.350287
Mid latitude	High altitude	Mountain meadow	0.128755	0.9984	0.271085	0.05	0.185754
Mid latitude	High altitude	Mountain meadow	0.185778	0.99315	0.271085	0.05	0.26802
Mid latitude	High altitude	Mountain meadow	0.149787	0.9975	0	0.25
Mid latitude	High altitude	Mountain meadow	0.293758	0.97419	0	0.0163934
Mid latitude	Mid altitude	Mountain meadow	0.180537	0.995556	0.369269	0.133333	0.260459
Mid latitude	Mid altitude	Mountain meadow	0.268654	0.982222	0.369269	0.133333	0.387585
Mid latitude	Mid altitude	Mountain meadow	0.224595	0.988889	0.369269	0.133333	0.324022
Mid latitude	Mid altitude	Mountain meadow	0.162185	0.996818	0.436695	0.0307692	0.147627
Mid latitude	Mid altitude	Mountain meadow	0.248576	0.986804	0.436695	0.0307692	0.226263
Mid latitude	Mid altitude	Mountain meadow	0.101955	0.999175	0.436695	0.0307692	0.0928038
Mid latitude	Mid altitude	Mountain meadow	0.170905	0.994266	0.436695	0.0307692	0.155565
Mid latitude	Mid altitude	Mountain meadow	0.0660087	0.999746	0.908966	0.0613497	0.0410135
Mid latitude	Mid altitude	Mountain meadow	0.257426	0.984945	0.908966	0.0613497	0.159947
Mid latitude	Mid altitude	Mountain meadow	0.0260952	0.999976	0.908966	0.0613497	0.0162138
Mid latitude	Mid altitude	Mountain meadow	0.15759	0.997085	0.908966	0.0613497	0.0979162
Mid latitude	Mid altitude	Mountain meadow	0.0147486	0.999994	0.908966	0.0613497	0.0091638
Mid latitude	Mid altitude	Mountain meadow	0.104374	0.996349	0.908966	0.0613497	0.064851
Mid latitude	Mid altitude	Mountain meadow	0.134582	0.994543	0.468891	0.131241	0.115335
Mid latitude	Mid altitude	Mountain meadow	0.0758218	0.00937921	0.50572	0.211312	0.090231
Mid latitude	Low altitude	Temperate meadow steppe	0.35839	0.793388	1.2683	0.909091	0.517047
Mid latitude	Low altitude	Temperate meadow steppe	0.33062	0.702479	1.2683	0.909091	0.476983
Mid latitude	Low altitude	Temperate meadow steppe	0.344505	0.747934	1.2683	0.909091	0.497015
Mid latitude	Mid altitude	Temperate meadow steppe	0.101581	0.999184	0.985376	0.190476	0.0732755
Mid latitude	Mid altitude	Temperate meadow steppe	0.0754441	0.999637	0.985376	0.190476	0.0544214
Mid latitude	Mid altitude	Temperate meadow steppe	0.124483	0.998549	0.985376	0.190476	0.0897952
Mid latitude	Mid altitude	Temperate meadow steppe	0.124483	0.998549	0.985376	0.190476	0.0897952
Mid latitude	Mid altitude	Temperate meadow steppe	0.106498	0.99898	0.985376	0.190476	0.0768218
Mid latitude	Mid altitude	Temperate meadow steppe	0.0169378	0.999992	0.608858	0.0289855	0.012218
Mid latitude	Mid altitude	Temperate meadow steppe	0.0169378	0.999992	0.608858	0.0289855	0.012218
Mid latitude	Mid altitude	Temperate meadow steppe	0.182996	0.99536	0.608858	0.0289855	0.132004
Mid latitude	Mid altitude	Temperate meadow steppe	0.102637	0.99916	0.608858	0.0289855	0.0740366
Mid latitude	Mid altitude	Temperate meadow steppe	0.0798771	0.998626	0.608858	0.0289855	0.0576192
Mid latitude	Mid altitude	Temperate meadow steppe	0.0132087	0.999995	1.14816	0.0376344	0.00678792
Mid latitude	Mid altitude	Temperate meadow steppe	0.00734966	0.999999	1.14816	0.0376344	0.00377698
Mid latitude	Mid altitude	Temperate meadow steppe	0.0448835	0.999906	1.14816	0.0376344	0.0230655
Mid latitude	Mid altitude	Temperate meadow steppe	0.0448835	0.999906	1.14816	0.0376344	0.0230655
Mid latitude	Mid altitude	Temperate meadow steppe	0.182365	0.995411	1.14816	0.0376344	0.0937169
Mid latitude	Mid altitude	Temperate meadow steppe	0.0234361	0.999982	1.14816	0.0376344	0.0120438
Mid latitude	Mid altitude	Temperate meadow steppe	0.0524841	0.99986	1.14816	0.0376344	0.0269715
Mid latitude	Mid altitude	Temperate meadow steppe	0.0526586	0.999294	1.14816	0.0376344	0.0270612
Mid latitude	Mid altitude	Temperate meadow steppe	0.0293441	0.999968	0.606212	0.0283688	0.0211673
Mid latitude	Mid altitude	Temperate meadow steppe	0.00930241	0.999998	0.606212	0.0283688	0.00671027
Mid latitude	Mid altitude	Temperate meadow steppe	0.160129	0.99694	0.606212	0.0283688	0.115509
Mid latitude	Mid altitude	Temperate meadow steppe	0.0649125	0.999757	0.606212	0.0283688	0.0468245
Mid latitude	Mid altitude	Temperate meadow steppe	0.065922	0.999166	0.606212	0.0283688	0.0475526
Low latitude	High altitude	Temperate meadow steppe	0.065176	0.999754	0.254335	0.0392157	0.0940291
Low latitude	High altitude	Temperate meadow steppe	0.173721	0.996063	0.254335	0.0392157	0.250626
Low latitude	High altitude	Temperate meadow steppe	0.119448	0.997908	0.254335	0.0392157	0.172328
Low latitude	High altitude	Temperate meadow steppe	0.230259	0.99	0.473989	0.0441176	0.20959
Low latitude	High altitude	Temperate meadow steppe	0.0712445	0.999689	0.473989	0.0441176	0.0648495
Low latitude	High altitude	Temperate meadow steppe	0.0417382	0.999922	0.473989	0.0441176	0.0379918
Low latitude	High altitude	Temperate meadow steppe	0.114414	0.996537	0.473989	0.0441176	0.104144
Low latitude	Mid altitude	Temperate meadow steppe	0.257839	0.984852	0.613855	0.115385	0.234696
Low latitude	Mid altitude	Temperate meadow steppe	0.107115	0.999053	0.613855	0.115385	0.0975003
Low latitude	Mid altitude	Temperate meadow steppe	0.0642213	0.999763	0.613855	0.115385	0.0584568
Low latitude	Mid altitude	Temperate meadow steppe	0.143059	0.994556	0.613855	0.115385	0.130218
Mid latitude	Low altitude	Temperate meadow steppe	0.232699	0.989619	1.22057	0.188679	0.144584
Mid latitude	Low altitude	Temperate meadow steppe	0.195019	0.994304	1.22057	0.188679	0.121172
Mid latitude	Low altitude	Temperate meadow steppe	0.0368799	0.999943	1.22057	0.188679	0.0229148
Mid latitude	Low altitude	Temperate meadow steppe	0.0368799	0.999943	1.22057	0.188679	0.0229148
Mid latitude	Low altitude	Temperate meadow steppe	0.0368799	0.999943	1.22057	0.188679	0.0229148
Mid latitude	Low altitude	Temperate meadow steppe	0.107671	0.99675	1.22057	0.188679	0.0669
Mid latitude	Low altitude	Temperate meadow steppe	0.101581	0.999184	1.13677	0.285714	0.0732755
Mid latitude	Low altitude	Temperate meadow steppe	0.277987	0.979592	1.13677	0.285714	0.200525
Mid latitude	Low altitude	Temperate meadow steppe	0.0606928	0.999796	1.13677	0.285714	0.0437806
Mid latitude	Low altitude	Temperate meadow steppe	0.0606928	0.999796	1.13677	0.285714	0.0437806
Mid latitude	Low altitude	Temperate meadow steppe	0.125239	0.994592	1.13677	0.285714	0.0903405
Mid latitude	Mid altitude	Temperate meadow steppe	0.246433	0.987221	0.818884	0.26087	0.224313
Mid latitude	Mid altitude	Temperate meadow steppe	0.185425	0.995161	0.818884	0.26087	0.168782
Mid latitude	Mid altitude	Temperate meadow steppe	0.0704658	0.999698	0.818884	0.26087	0.0641408
Mid latitude	Mid altitude	Temperate meadow steppe	0.167441	0.994026	0.818884	0.26087	0.152412
Mid latitude	Mid altitude	Temperate meadow steppe	0.143829	0.997785	0.610668	0.0294118	0.10375
Mid latitude	Mid altitude	Temperate meadow steppe	0.00959131	0.999998	0.610668	0.0294118	0.00691867
Mid latitude	Mid altitude	Temperate meadow steppe	0.0756513	0.999635	0.610668	0.0294118	0.0545709
Mid latitude	Mid altitude	Temperate meadow steppe	0.267655	0.982483	0.610668	0.0294118	0.193072
Mid latitude	Mid altitude	Temperate meadow steppe	0.124182	0.994975	0.610668	0.0294118	0.0895781
Mid latitude	Mid altitude	Temperate meadow steppe	0.267207	0.982598	0.633513	0.12766	0.243222
Mid latitude	Mid altitude	Temperate meadow steppe	0.0693326	0.99971	0.633513	0.12766	0.0631093
Mid latitude	Mid altitude	Temperate meadow steppe	0.151898	0.997392	0.633513	0.12766	0.138264
Mid latitude	Mid altitude	Temperate meadow steppe	0.162813	0.993234	0.633513	0.12766	0.148198
Mid latitude	Mid altitude	Temperate meadow steppe	0.296421	0.973134	0.285384	0.0601504	0.427645
Mid latitude	Mid altitude	Temperate meadow steppe	0.119882	0.998697	0.285384	0.0601504	0.172953
Mid latitude	Mid altitude	Temperate meadow steppe	0.208151	0.985916	0.285384	0.0601504	0.300299
Mid latitude	Mid altitude	Temperate meadow steppe	0.197304	0.994083	0.272958	0.0512821	0.284649
Mid latitude	Mid altitude	Temperate meadow steppe	0.257839	0.984852	0.272958	0.0512821	0.371984
Mid latitude	Mid altitude	Temperate meadow steppe	0.227572	0.989467	0.272958	0.0512821	0.328316
Mid latitude	Mid altitude	Temperate meadow steppe	0.0631158	0.999774	0.817938	0.037594	0.0392161
Mid latitude	Mid altitude	Temperate meadow steppe	0.00977412	0.999998	0.817938	0.037594	0.006073
Mid latitude	Mid altitude	Temperate meadow steppe	0.0243662	0.99998	0.817938	0.037594	0.0151396
Mid latitude	Mid altitude	Temperate meadow steppe	0.0424784	0.999919	0.817938	0.037594	0.0263933
Mid latitude	Mid altitude	Temperate meadow steppe	0.301175	0.971126	0.817938	0.037594	0.18713
Mid latitude	Mid altitude	Temperate meadow steppe	0.0881818	0.994159	0.817938	0.037594	0.0547905
Mid latitude	Low altitude	Temperate meadow steppe	0.103215	0.999147	0.44557	0.0337079	0.0939502
Mid latitude	Low altitude	Temperate meadow steppe	0.272403	0.981209	0.44557	0.0337079	0.247952
Mid latitude	Low altitude	Temperate meadow steppe	0.11427	0.998864	0.44557	0.0337079	0.104013
Mid latitude	Low altitude	Temperate meadow steppe	0.163296	0.993073	0.44557	0.0337079	0.148638
Mid latitude	Low altitude	Temperate meadow steppe	0.180537	0.995556	0.545917	0.0769231	0.164332
Mid latitude	Low altitude	Temperate meadow steppe	0.180537	0.995556	0.545917	0.0769231	0.164332
Mid latitude	Low altitude	Temperate meadow steppe	0.180537	0.995556	0.545917	0.0769231	0.164332
Mid latitude	Low altitude	Temperate meadow steppe	0.180537	0.995556	0.545917	0.0769231	0.164332
Mid latitude	Mid altitude	Temperate meadow steppe	0.182596	0.995392	0.453227	0.0363636	0.166206
Mid latitude	Mid altitude	Temperate meadow steppe	0.182596	0.995392	0.453227	0.0363636	0.166206
Mid latitude	Mid altitude	Temperate meadow steppe	0.176351	0.995873	0.453227	0.0363636	0.160522
Mid latitude	Mid altitude	Temperate meadow steppe	0.180515	0.995553	0.453227	0.0363636	0.164311
Mid latitude	Mid altitude	Temperate meadow steppe	0.22951	0.990114	0.252717	0.0382409	0.331112
Mid latitude	Mid altitude	Temperate meadow steppe	0.231004	0.989885	0.252717	0.0382409	0.333268
Mid latitude	Mid altitude	Temperate meadow steppe	0.230257	0.99	0.252717	0.0382409	0.33219
Mid latitude	Low altitude	Temperate meadow steppe	0.125871	0.998502	0.582413	0.0967742	0.114573
Mid latitude	Low altitude	Temperate meadow steppe	0.283112	0.977981	0.582413	0.0967742	0.2577
Mid latitude	Low altitude	Temperate meadow steppe	0.0561326	0.999834	0.582413	0.0967742	0.0510941
Mid latitude	Low altitude	Temperate meadow steppe	0.155039	0.992105	0.582413	0.0967742	0.141122
Mid latitude	Mid altitude	Temperate meadow steppe	0.0539099	0.99985	0.625259	0.122449	0.049071
Mid latitude	Mid altitude	Temperate meadow steppe	0.216428	0.991937	0.625259	0.122449	0.197001
Mid latitude	Mid altitude	Temperate meadow steppe	0.227579	0.990404	0.625259	0.122449	0.207152
Mid latitude	Mid altitude	Temperate meadow steppe	0.165972	0.994064	0.625259	0.122449	0.151074
Mid latitude	Mid altitude	Temperate meadow steppe	0.271049	0.981582	0.378923	0.142857	0.391041
Mid latitude	Mid altitude	Temperate meadow steppe	0.176427	0.995867	0.378923	0.142857	0.25453
Mid latitude	Mid altitude	Temperate meadow steppe	0.223738	0.988724	0.378923	0.142857	0.322786
Mid latitude	Mid altitude	Temperate meadow steppe	0.205614	0.993218	1.40183	0.470588	0.148319
Mid latitude	Mid altitude	Temperate meadow steppe	0.187122	0.995017	1.40183	0.470588	0.13498
Mid latitude	Mid altitude	Temperate meadow steppe	0.0882236	0.999446	1.40183	0.470588	0.0636399
Mid latitude	Mid altitude	Temperate meadow steppe	0.0882236	0.999446	1.40183	0.470588	0.0636399
Mid latitude	Mid altitude	Temperate meadow steppe	0.142296	0.996782	1.40183	0.470588	0.102645
Mid latitude	Mid altitude	Temperate meadow steppe	0.180537	0.995556	0.439696	0.031746	0.164332
Mid latitude	Mid altitude	Temperate meadow steppe	0.180537	0.995556	0.439696	0.031746	0.164332
Mid latitude	Mid altitude	Temperate meadow steppe	0.180537	0.995556	0.439696	0.031746	0.164332
Mid latitude	Mid altitude	Temperate meadow steppe	0.180537	0.995556	0.439696	0.031746	0.164332
Mid latitude	Mid altitude	Temperate meadow steppe	0.228303	0.990296	0.56955	0.0895522	0.20781
Mid latitude	Mid altitude	Temperate meadow steppe	0.207445	0.993014	0.56955	0.0895522	0.188824
Mid latitude	Mid altitude	Temperate meadow steppe	0.0720425	0.999679	0.56955	0.0895522	0.0655759
Mid latitude	Mid altitude	Temperate meadow steppe	0.169263	0.99433	0.56955	0.0895522	0.15407
Mid latitude	Low altitude	Temperate meadow steppe	0.230259	0.99	0.434294	0.2	0.332193
Mid latitude	Low altitude	Temperate meadow steppe	0.230259	0.99	0.434294	0.2	0.332193
Mid latitude	Low altitude	Temperate meadow steppe	0.230259	0.99	0.434294	0.2	0.332193
High latitude	High altitude	Temperate meadow steppe	0.170375	0.996295	0.318929	0.0869565	0.2458
High latitude	High altitude	Temperate meadow steppe	0.274413	0.980643	0.318929	0.0869565	0.395894
High latitude	High altitude	Temperate meadow steppe	0.222394	0.988469	0.318929	0.0869565	0.320847
High latitude	Low altitude	Temperate meadow steppe	0.266994	0.982653	0.331079	0.097561	0.38519
High latitude	Low altitude	Temperate meadow steppe	0.183294	0.995336	0.331079	0.097561	0.264438
High latitude	Low altitude	Temperate meadow steppe	0.225144	0.988995	0.331079	0.097561	0.324814
High latitude	Low altitude	Temperate meadow steppe	0.0845925	0.999506	0.910239	0.148148	0.0610206
High latitude	Low altitude	Temperate meadow steppe	0.0624019	0.999781	0.910239	0.148148	0.0450134
High latitude	Low altitude	Temperate meadow steppe	0.138378	0.998025	0.910239	0.148148	0.099819
High latitude	Low altitude	Temperate meadow steppe	0.252763	0.985953	0.910239	0.148148	0.18233
High latitude	Low altitude	Temperate meadow steppe	0.134534	0.995816	0.910239	0.148148	0.0970457
High latitude	Low altitude	Temperate meadow steppe	0.106283	0.999074	0.261189	0.0434783	0.153335
High latitude	Low altitude	Temperate meadow steppe	0.300896	0.971248	0.261189	0.0434783	0.434102
High latitude	Low altitude	Temperate meadow steppe	0.20359	0.985161	0.261189	0.0434783	0.293718
Mid latitude	Mid altitude	Temperate meadow steppe	0.0668391	0.999737	0.766231	0.027027	0.0415295
Mid latitude	Mid altitude	Temperate meadow steppe	0.0282181	0.999971	0.766231	0.027027	0.0175329
Mid latitude	Mid altitude	Temperate meadow steppe	0.280876	0.9787	0.766231	0.027027	0.174518
Mid latitude	Mid altitude	Temperate meadow steppe	0.0668391	0.999737	0.766231	0.027027	0.0415295
Mid latitude	Mid altitude	Temperate meadow steppe	0.0668391	0.999737	0.766231	0.027027	0.0415295
Mid latitude	Mid altitude	Temperate meadow steppe	0.101922	0.995576	0.766231	0.027027	0.0633278
Mid latitude	Mid altitude	Temperate meadow steppe	0.338709	0.725624	0.451384	0.0357143	0.308307
Mid latitude	Mid altitude	Temperate meadow steppe	0.207076	0.993056	0.451384	0.0357143	0.188488
Mid latitude	Mid altitude	Temperate meadow steppe	0.0527478	0.999858	0.451384	0.0357143	0.0480131
Mid latitude	Mid altitude	Temperate meadow steppe	0.199511	0.906179	0.451384	0.0357143	0.181603
Mid latitude	Mid altitude	Temperate meadow steppe	0.302329	0.970612	0.470755	0.0428571	0.275192
Mid latitude	Mid altitude	Temperate meadow steppe	0.0606928	0.999796	0.470755	0.0428571	0.055245
Mid latitude	Mid altitude	Temperate meadow steppe	0.0606928	0.999796	0.470755	0.0428571	0.055245
Mid latitude	Mid altitude	Temperate meadow steppe	0.141238	0.990068	0.470755	0.0428571	0.128561
Mid latitude	Mid altitude	Temperate meadow steppe	0.262363	0.983802	0.748628	0.0727273	0.189255
Mid latitude	Mid altitude	Temperate meadow steppe	0.120516	0.998678	0.748628	0.0727273	0.0869338
Mid latitude	Mid altitude	Temperate meadow steppe	0.0728606	0.999669	0.748628	0.0727273	0.0525578
Mid latitude	Mid altitude	Temperate meadow steppe	0.0728606	0.999669	0.748628	0.0727273	0.0525578
Mid latitude	Mid altitude	Temperate meadow steppe	0.13215	0.995455	0.748628	0.0727273	0.0953261
Mid latitude	Mid altitude	Temperate meadow steppe	0.268654	0.982222	0.488479	0.05	0.244539
Mid latitude	Mid altitude	Temperate meadow steppe	0.0682391	0.999722	0.488479	0.05	0.0621139
Mid latitude	Mid altitude	Temperate meadow steppe	0.149787	0.9975	0.488479	0.05	0.136342
Mid latitude	Mid altitude	Temperate meadow steppe	0.162226	0.993148	0.488479	0.05	0.147665
Mid latitude	Mid altitude	Temperate meadow steppe	0.309553	0.967148	0.197038	0.0125	0.44659
Mid latitude	Mid altitude	Temperate meadow steppe	0.0745605	0.999648	0.197038	0.0125	0.107568
Mid latitude	Mid altitude	Temperate meadow steppe	0.192057	0.983398	0.197038	0.0125	0.277079
High latitude	Mid altitude	Temperate meadow steppe	0.19427	0.994375	0.684615	0.05	0.140136
High latitude	Mid altitude	Temperate meadow steppe	0.25993	0.984375	0.684615	0.05	0.1875
High latitude	Mid altitude	Temperate meadow steppe	0.2271	0.989375	0.684615	0.05	0.163818
High latitude	Mid altitude	Temperate meadow steppe	0.295275	0.973594	0.684615	0.05	0.212996
High latitude	Mid altitude	Temperate meadow steppe	0.123128	0.998594	0.684615	0.05	0.0888181
High latitude	Mid altitude	Temperate meadow steppe	0.209202	0.986094	0.684615	0.05	0.150907
High latitude	Mid altitude	Temperate meadow steppe	0.230259	0.99	0.255622	0.04	0.332193
High latitude	Mid altitude	Temperate meadow steppe	0.230259	0.99	0.255622	0.04	0.332193
High latitude	Mid altitude	Temperate meadow steppe	0.230259	0.99	0.255622	0.04	0.332193
High latitude	Mid altitude	Temperate meadow steppe	0.192431	0.38876	0.249543	0.0363636	0.27762
High latitude	Mid altitude	Temperate meadow steppe	0.332166	0.952397	0.249543	0.0363636	0.479214
High latitude	Mid altitude	Temperate meadow steppe	0.262299	0.670579	0.249543	0.0363636	0.378417
High latitude	Mid altitude	Temperate meadow steppe	0.271049	0.981582	0.202362	0.0142857	0.391041
High latitude	Mid altitude	Temperate meadow steppe	0.176427	0.995867	0.202362	0.0142857	0.25453
High latitude	Mid altitude	Temperate meadow steppe	0.223738	0.988724	0.202362	0.0142857	0.322786
Mid latitude	Mid altitude	Temperate meadow steppe	0.0682391	0.999722	0.976957	0.0833333	0.0423993
Mid latitude	Mid altitude	Temperate meadow steppe	0.113373	0.998889	0.976957	0.0833333	0.0704428
Mid latitude	Mid altitude	Temperate meadow steppe	0.250651	0.986389	0.976957	0.0833333	0.155738
Mid latitude	Mid altitude	Temperate meadow steppe	0.0682391	0.999722	0.976957	0.0833333	0.0423993
Mid latitude	Mid altitude	Temperate meadow steppe	0.0682391	0.999722	0.976957	0.0833333	0.0423993
Mid latitude	Mid altitude	Temperate meadow steppe	0.113748	0.996889	0.976957	0.0833333	0.0706757
High latitude	Mid altitude	Temperate meadow steppe	0.0745605	0.999648	0.78815	0.03125	0.0463271
High latitude	Mid altitude	Temperate meadow steppe	0.136905	0.998086	0.78815	0.03125	0.085064
High latitude	Mid altitude	Temperate meadow steppe	0.19427	0.994375	0.78815	0.03125	0.120707
High latitude	Mid altitude	Temperate meadow steppe	0.123128	0.998594	0.78815	0.03125	0.0765038
High latitude	Mid altitude	Temperate meadow steppe	0.092222	0.999375	0.78815	0.03125	0.0573007
High latitude	Mid altitude	Temperate meadow steppe	0.124217	0.998016	0.78815	0.03125	0.0771805
Mid latitude	High altitude	Temperate meadow steppe	0.26568	0.982987	0.261189	0.0434783	0.383296
Mid latitude	High altitude	Temperate meadow steppe	0.121532	0.243856	0.261189	0.0434783	0.175334
Mid latitude	High altitude	Temperate meadow steppe	0.193606	0.613422	0.261189	0.0434783	0.279315
Mid latitude	High altitude	Temperate meadow steppe	0.2405	0.988313	0.697015	0.0540541	0.173484
Mid latitude	High altitude	Temperate meadow steppe	0.182069	0.995435	0.697015	0.0540541	0.131335
Mid latitude	High altitude	Temperate meadow steppe	0.323517	0.958912	0.697015	0.0540541	0.233368
Mid latitude	High altitude	Temperate meadow steppe	0.295534	0.613587	0.697015	0.0540541	0.213182
Mid latitude	High altitude	Temperate meadow steppe	0.260405	0.889061	0.697015	0.0540541	0.187842
Mid latitude	High altitude	Temperate meadow steppe	0.360812	0.804364	0.50617	0.0576923	0.328425
Mid latitude	High altitude	Temperate meadow steppe	0.28797	0.976331	0.50617	0.0576923	0.262121
Mid latitude	High altitude	Temperate meadow steppe	0.366176	0.836908	0.50617	0.0576923	0.333308
Mid latitude	High altitude	Temperate meadow steppe	0.338319	0.872535	0.50617	0.0576923	0.307951
Mid latitude	High altitude	Temperate meadow steppe	0.187122	0.995017	0.450182	0.0352941	0.170326
Mid latitude	High altitude	Temperate meadow steppe	0.118025	0.998754	0.450182	0.0352941	0.107431
Mid latitude	High altitude	Temperate meadow steppe	0.22242	0.991142	0.450182	0.0352941	0.202455
Mid latitude	High altitude	Temperate meadow steppe	0.175855	0.994971	0.450182	0.0352941	0.160071
Mid latitude	High altitude	Temperate meadow steppe	0.321888	0.96	0.99817	0.0909091	0.2
Mid latitude	High altitude	Temperate meadow steppe	0.354185	0.776529	0.99817	0.0909091	0.220067
Mid latitude	High altitude	Temperate meadow steppe	0.280421	0.978843	0.99817	0.0909091	0.174235
Mid latitude	High altitude	Temperate meadow steppe	0.21799	0.991736	0.99817	0.0909091	0.135445
Mid latitude	High altitude	Temperate meadow steppe	0.21799	0.991736	0.99817	0.0909091	0.135445
Mid latitude	High altitude	Temperate meadow steppe	0.278495	0.939769	0.99817	0.0909091	0.173039
Mid latitude	High altitude	Temperate meadow steppe	0.277987	0.979592	0.235377	0.0285714	0.401051
Mid latitude	High altitude	Temperate meadow steppe	0.163554	0.996735	0.235377	0.0285714	0.235959
Mid latitude	High altitude	Temperate meadow steppe	0.220771	0.988163	0.235377	0.0285714	0.318505
Mid latitude	High altitude	Temperate meadow steppe	0.321888	0.96	0.932002	0.16	0.232193
Mid latitude	High altitude	Temperate meadow steppe	0.367794	0.8704	0.932002	0.16	0.265308
Mid latitude	High altitude	Temperate meadow steppe	0.254432	0.9856	0.932002	0.16	0.183534
Mid latitude	High altitude	Temperate meadow steppe	0.364619	0.8976	0.932002	0.16	0.263017
Mid latitude	High altitude	Temperate meadow steppe	0.327183	0.9284	0.932002	0.16	0.236013
Mid latitude	High altitude	Temperate meadow steppe	0.367794	0.8704	0.621335	0.12	0.334781
Mid latitude	High altitude	Temperate meadow steppe	0.364619	0.8976	0.621335	0.12	0.33189
Mid latitude	High altitude	Temperate meadow steppe	0.364619	0.8976	0.621335	0.12	0.33189
Mid latitude	High altitude	Temperate meadow steppe	0.365677	0.888533	0.621335	0.12	0.332854
Mid latitude	High altitude	Temperate meadow steppe	0.357932	0.918367	0.985376	0.190476	0.258194
Mid latitude	High altitude	Temperate meadow steppe	0.315853	0.963719	0.985376	0.190476	0.22784
Mid latitude	High altitude	Temperate meadow steppe	0.357932	0.918367	0.985376	0.190476	0.258194
Mid latitude	High altitude	Temperate meadow steppe	0.341687	0.943311	0.985376	0.190476	0.246475
Mid latitude	High altitude	Temperate meadow steppe	0.343351	0.935941	0.985376	0.190476	0.247675
Mid latitude	High altitude	Temperate meadow steppe	0.28592	0.977043	0.857999	0.121212	0.206247
Mid latitude	High altitude	Temperate meadow steppe	0.350991	0.764922	0.857999	0.121212	0.253186
Mid latitude	High altitude	Temperate meadow steppe	0.343531	0.94123	0.857999	0.121212	0.247805
Mid latitude	High altitude	Temperate meadow steppe	0.255783	0.985308	0.857999	0.121212	0.184509
Mid latitude	High altitude	Temperate meadow steppe	0.309056	0.917126	0.857999	0.121212	0.222937
Mid latitude	High altitude	Temperate meadow steppe	0.274771	0.565599	0.528515	0.0681818	0.250107
Mid latitude	High altitude	Temperate meadow steppe	0.292454	0.97469	0.528515	0.0681818	0.266203
Mid latitude	High altitude	Temperate meadow steppe	0.309954	0.966942	0.528515	0.0681818	0.282132
Mid latitude	High altitude	Temperate meadow steppe	0.292393	0.835744	0.528515	0.0681818	0.266147
Mid latitude	High altitude	Temperate meadow steppe	0.367874	0.866151	0.538565	0.0731707	0.334853
Mid latitude	High altitude	Temperate meadow steppe	0.366907	0.883403	0.538565	0.0731707	0.333974
Mid latitude	High altitude	Temperate meadow steppe	0.359609	0.914337	0.538565	0.0731707	0.327331
Mid latitude	High altitude	Temperate meadow steppe	0.364797	0.887964	0.538565	0.0731707	0.332052
Mid latitude	Mid altitude	Temperate meadow steppe	0.285317	0.977248	0.445014	0.0335196	0.259707
Mid latitude	Mid altitude	Temperate meadow steppe	0.0241811	0.99998	0.445014	0.0335196	0.0220106
Mid latitude	Mid altitude	Temperate meadow steppe	0.138903	0.998003	0.445014	0.0335196	0.126435
Mid latitude	Mid altitude	Temperate meadow steppe	0.149467	0.991743	0.445014	0.0335196	0.136051
Mid latitude	Mid altitude	Temperate meadow steppe	0.310768	0.966519	0.234984	0.0283688	0.448344
Mid latitude	Mid altitude	Temperate meadow steppe	0.0693326	0.99971	0.234984	0.0283688	0.100026
Mid latitude	Mid altitude	Temperate meadow steppe	0.190051	0.983115	0.234984	0.0283688	0.274185
Mid latitude	Mid altitude	Temperate meadow steppe	0.254432	0.9856	0.882042	0.133333	0.183534
Mid latitude	Mid altitude	Temperate meadow steppe	0.0575665	0.999822	0.882042	0.133333	0.0415255
Mid latitude	Mid altitude	Temperate meadow steppe	0.0334042	0.999956	0.882042	0.133333	0.0240961
Mid latitude	Mid altitude	Temperate meadow steppe	0.168805	0.9964	0.882042	0.133333	0.121767
Mid latitude	Mid altitude	Temperate meadow steppe	0.128552	0.995444	0.882042	0.133333	0.0927305
Mid latitude	Mid altitude	Temperate meadow steppe	0.233406	0.989506	0.662158	0.146341	0.212455
Mid latitude	Mid altitude	Temperate meadow steppe	0.199057	0.993908	0.662158	0.146341	0.18119
Mid latitude	Mid altitude	Temperate meadow steppe	0.076814	0.999619	0.662158	0.146341	0.0699191
Mid latitude	Mid altitude	Temperate meadow steppe	0.169759	0.994345	0.662158	0.146341	0.154521
Mid latitude	Mid altitude	Temperate meadow steppe	0.0907653	0.999402	0.471551	0.0431655	0.0826181
Mid latitude	Mid altitude	Temperate meadow steppe	0.291766	0.97495	0.471551	0.0431655	0.265577
Mid latitude	Mid altitude	Temperate meadow steppe	0.0700835	0.999702	0.471551	0.0431655	0.0637928
Mid latitude	Mid altitude	Temperate meadow steppe	0.150872	0.991351	0.471551	0.0431655	0.137329
Mid latitude	Mid altitude	Temperate meadow steppe	0.123464	0.998583	0.675272	0.0470588	0.0890601
Mid latitude	Mid altitude	Temperate meadow steppe	0.0252186	0.999978	0.675272	0.0470588	0.0181913
Mid latitude	Mid altitude	Temperate meadow steppe	0.243509	0.98777	0.675272	0.0470588	0.175654
Mid latitude	Mid altitude	Temperate meadow steppe	0.143829	0.997785	0.675272	0.0470588	0.10375
Mid latitude	Mid altitude	Temperate meadow steppe	0.134005	0.996029	0.675272	0.0470588	0.0966641
Mid latitude	Mid altitude	Temperate meadow steppe	0.302329	0.970612	0.656917	0.142857	0.275192
Mid latitude	Mid altitude	Temperate meadow steppe	0.0754441	0.999637	0.656917	0.142857	0.0686721
Mid latitude	Mid altitude	Temperate meadow steppe	0.0443234	0.999909	0.656917	0.142857	0.0403449
Mid latitude	Mid altitude	Temperate meadow steppe	0.140699	0.990053	0.656917	0.142857	0.12807
Mid latitude	Mid altitude	Temperate meadow steppe	0.184235	0.995259	0.877776	0.131148	0.132897
Mid latitude	Mid altitude	Temperate meadow steppe	0.112057	0.998925	0.877776	0.131148	0.0808318
Mid latitude	Mid altitude	Temperate meadow steppe	0.154635	0.997248	0.877776	0.131148	0.111545
Mid latitude	Mid altitude	Temperate meadow steppe	0.141435	0.997893	0.877776	0.131148	0.102024
Mid latitude	Mid altitude	Temperate meadow steppe	0.14809	0.997331	0.877776	0.131148	0.106824
Mid latitude	Mid altitude	Temperate meadow steppe	0.21799	0.991736	0.603466	0.109091	0.198423
Mid latitude	Mid altitude	Temperate meadow steppe	0.16548	0.996615	0.603466	0.109091	0.150626
Mid latitude	Mid altitude	Temperate meadow steppe	0.151593	0.997408	0.603466	0.109091	0.137986
Mid latitude	Mid altitude	Temperate meadow steppe	0.178354	0.995253	0.603466	0.109091	0.162345
Low latitude	Mid altitude	Temperate meadow steppe	0.124941	0.998533	0.779191	0.0851064	0.0901262
Low latitude	Mid altitude	Temperate meadow steppe	0.248601	0.986799	0.779191	0.0851064	0.179328
Low latitude	Mid altitude	Temperate meadow steppe	0.115069	0.998841	0.779191	0.0851064	0.0830045
Low latitude	Mid altitude	Temperate meadow steppe	0.055672	0.999837	0.779191	0.0851064	0.0401589
Low latitude	Mid altitude	Temperate meadow steppe	0.136071	0.996003	0.779191	0.0851064	0.0981543
Low latitude	Mid altitude	Temperate meadow steppe	0.193131	0.994482	0.698763	0.171429	0.175795
Low latitude	Mid altitude	Temperate meadow steppe	0.218715	0.991641	0.698763	0.171429	0.199083
Low latitude	Mid altitude	Temperate meadow steppe	0.115647	0.998824	0.698763	0.171429	0.105266
Low latitude	Mid altitude	Temperate meadow steppe	0.175831	0.994982	0.698763	0.171429	0.160048
Low latitude	Mid altitude	Temperate meadow steppe	0.128755	0.9984	0.551824	0.08	0.117198
Low latitude	Mid altitude	Temperate meadow steppe	0.279064	0.979264	0.551824	0.08	0.254015
Low latitude	Mid altitude	Temperate meadow steppe	0.0661627	0.999744	0.551824	0.08	0.0602239
Low latitude	Mid altitude	Temperate meadow steppe	0.157994	0.992469	0.551824	0.08	0.143812
Low latitude	Mid altitude	Temperate meadow steppe	0.288726	0.976063	0.610287	0.113208	0.26281
Low latitude	Mid altitude	Temperate meadow steppe	0.0368799	0.999943	0.610287	0.113208	0.0335695
Low latitude	Mid altitude	Temperate meadow steppe	0.123666	0.998576	0.610287	0.113208	0.112565
Low latitude	Mid altitude	Temperate meadow steppe	0.149757	0.991527	0.610287	0.113208	0.136315
Low latitude	Mid altitude	Temperate meadow steppe	0.0763512	0.999625	0.882496	0.0537634	0.0474397
Low latitude	Mid altitude	Temperate meadow steppe	0.0132087	0.999995	0.882496	0.0537634	0.00820702
Low latitude	Mid altitude	Temperate meadow steppe	0.0763512	0.999625	0.882496	0.0537634	0.0474397
Low latitude	Mid altitude	Temperate meadow steppe	0.270819	0.981644	0.882496	0.0537634	0.168269
Low latitude	Mid altitude	Temperate meadow steppe	0.0885711	0.99944	0.882496	0.0537634	0.0550323
Low latitude	Mid altitude	Temperate meadow steppe	0.10506	0.996066	0.882496	0.0537634	0.0652776
Low latitude	Mid altitude	Temperate meadow steppe	0.31685	0.963136	0.310667	0.08	0.457118
Low latitude	Mid altitude	Temperate meadow steppe	0.0386265	0.999936	0.310667	0.08	0.0557263
Low latitude	Mid altitude	Temperate meadow steppe	0.177738	0.981536	0.310667	0.08	0.256422
Low latitude	Mid altitude	Temperate meadow steppe	0.239257	0.98853	0.459741	0.0387097	0.217781
Low latitude	Mid altitude	Temperate meadow steppe	0.202058	0.9936	0.459741	0.0387097	0.183921
Low latitude	Mid altitude	Temperate meadow steppe	0.0561326	0.999834	0.459741	0.0387097	0.0510941
Low latitude	Mid altitude	Temperate meadow steppe	0.165816	0.993988	0.459741	0.0387097	0.150932
Low latitude	Mid altitude	Temperate meadow steppe	0.287522	0.976489	0.294014	0.0666667	0.414806
Low latitude	Mid altitude	Temperate meadow steppe	0.143021	0.997822	0.294014	0.0666667	0.206335
Low latitude	Mid altitude	Temperate meadow steppe	0.215271	0.987156	0.294014	0.0666667	0.310571
Mid latitude	Mid altitude	Temperate meadow steppe	0.0994	0.999231	0.866716	0.0495049	0.0617607
Mid latitude	Mid altitude	Temperate meadow steppe	0.27391	0.980786	0.866716	0.0495049	0.17019
Mid latitude	Mid altitude	Temperate meadow steppe	0.0456943	0.999902	0.866716	0.0495049	0.0283914
Mid latitude	Mid altitude	Temperate meadow steppe	0.0304512	0.999965	0.866716	0.0495049	0.0189204
Mid latitude	Mid altitude	Temperate meadow steppe	0.0717743	0.999682	0.866716	0.0495049	0.0445959
Mid latitude	Mid altitude	Temperate meadow steppe	0.104246	0.995913	0.866716	0.0495049	0.0647716
Mid latitude	Mid altitude	Temperate meadow steppe	0.149787	0.9975	0.516636	0.0625	0.136342
Mid latitude	Mid altitude	Temperate meadow steppe	0.264359	0.983316	0.516636	0.0625	0.24063
Mid latitude	Mid altitude	Temperate meadow steppe	0.08065	0.999566	0.516636	0.0625	0.0734108
Mid latitude	Mid altitude	Temperate meadow steppe	0.164932	0.993461	0.516636	0.0625	0.150128
Low latitude	High altitude	Temperate meadow steppe	0.247892	0.986939	1.5417	0.571429	0.178816
Low latitude	High altitude	Temperate meadow steppe	0.101581	0.999184	1.5417	0.571429	0.0732755
Low latitude	High altitude	Temperate meadow steppe	0.101581	0.999184	1.5417	0.571429	0.0732755
Low latitude	High altitude	Temperate meadow steppe	0.101581	0.999184	1.5417	0.571429	0.0732755
Low latitude	High altitude	Temperate meadow steppe	0.138159	0.996122	1.5417	0.571429	0.0996606
Low latitude	Mid altitude	Temperate meadow steppe	0.254432	0.9856	0.738539	0.2	0.231594
Low latitude	Mid altitude	Temperate meadow steppe	0.0575665	0.999822	0.738539	0.2	0.0523993
Low latitude	Mid altitude	Temperate meadow steppe	0.180537	0.995556	0.738539	0.2	0.164332
Low latitude	Mid altitude	Temperate meadow steppe	0.164178	0.993659	0.738539	0.2	0.149442
Low latitude	Mid altitude	Temperate meadow steppe	0.016737	0.999992	0.706132	0.0571429	0.0120732
Low latitude	Mid altitude	Temperate meadow steppe	0.0295131	0.999967	0.706132	0.0571429	0.0212892
Low latitude	Mid altitude	Temperate meadow steppe	0.269617	0.981967	0.706132	0.0571429	0.194487
Low latitude	Mid altitude	Temperate meadow steppe	0.163554	0.996735	0.706132	0.0571429	0.11798
Low latitude	Mid altitude	Temperate meadow steppe	0.119855	0.994665	0.706132	0.0571429	0.0864573
Low latitude	Mid altitude	Temperate meadow steppe	0.254432	0.9856	0.434294	0.2	0.367067
Low latitude	Mid altitude	Temperate meadow steppe	0.202058	0.9936	0.434294	0.2	0.291508
Low latitude	Mid altitude	Temperate meadow steppe	0.228245	0.9896	0.434294	0.2	0.329288
Low latitude	Mid altitude	Temperate meadow steppe	0.230259	0.99	0.389871	0.153846	0.332193
Low latitude	Mid altitude	Temperate meadow steppe	0.230259	0.99	0.389871	0.153846	0.332193
Low latitude	Mid altitude	Temperate meadow steppe	0.230259	0.99	0.389871	0.153846	0.332193
Low latitude	Mid altitude	Temperate meadow steppe	0.208718	0.992869	0.963541	0.177778	0.150558
Low latitude	Mid altitude	Temperate meadow steppe	0.0419818	0.999921	0.963541	0.177778	0.0302835
Low latitude	Mid altitude	Temperate meadow steppe	0.138378	0.998025	0.963541	0.177778	0.099819
Low latitude	Mid altitude	Temperate meadow steppe	0.172794	0.996128	0.963541	0.177778	0.124644
Low latitude	Mid altitude	Temperate meadow steppe	0.140468	0.996736	0.963541	0.177778	0.101326
Low latitude	High altitude	Temperate meadow steppe	0.277987	0.979592	1.0278	0.428571	0.253035
Low latitude	High altitude	Temperate meadow steppe	0.101581	0.999184	1.0278	0.428571	0.0924634
Low latitude	High altitude	Temperate meadow steppe	0.101581	0.999184	1.0278	0.428571	0.0924634
Low latitude	High altitude	Temperate meadow steppe	0.160383	0.992653	1.0278	0.428571	0.145987
Low latitude	Mid altitude	Temperate meadow steppe	0.0959877	0.999302	1.22057	0.188679	0.0596405
Low latitude	Mid altitude	Temperate meadow steppe	0.0632971	0.999772	1.22057	0.188679	0.0393287
Low latitude	Mid altitude	Temperate meadow steppe	0.0368799	0.999943	1.22057	0.188679	0.0229148
Low latitude	Mid altitude	Temperate meadow steppe	0.182673	0.995386	1.22057	0.188679	0.113501
Low latitude	Mid altitude	Temperate meadow steppe	0.206608	0.993108	1.22057	0.188679	0.128373
Low latitude	Mid altitude	Temperate meadow steppe	0.117089	0.997502	1.22057	0.188679	0.0727516
Low latitude	High altitude	Temperate meadow steppe	0.293213	0.9744	0.868589	0.3	0.266894
Low latitude	High altitude	Temperate meadow steppe	0.0782405	0.9996	0.868589	0.3	0.0712175
Low latitude	High altitude	Temperate meadow steppe	0.0782405	0.9996	0.868589	0.3	0.0712175
Low latitude	High altitude	Temperate meadow steppe	0.149898	0.9912	0.868589	0.3	0.136443
Low latitude	Mid altitude	Temperate meadow steppe	0.288832	0.976025	0.291207	0.0645161	0.416696
Low latitude	Mid altitude	Temperate meadow steppe	0.139888	0.99796	0.291207	0.0645161	0.201815
Low latitude	Mid altitude	Temperate meadow steppe	0.21436	0.986993	0.291207	0.0645161	0.309256
Low latitude	Mid altitude	Temperate meadow steppe	0.198169	0.993997	0.49796	0.0540541	0.180382
Low latitude	Mid altitude	Temperate meadow steppe	0.0828986	0.999533	0.49796	0.0540541	0.0754576
Low latitude	Mid altitude	Temperate meadow steppe	0.231428	0.989819	0.49796	0.0540541	0.210655
Low latitude	Mid altitude	Temperate meadow steppe	0.170832	0.99445	0.49796	0.0540541	0.155498
Low latitude	Mid altitude	Temperate meadow steppe	0.26351	0.983524	0.56955	0.0895522	0.239858
Low latitude	Mid altitude	Temperate meadow steppe	0.104822	0.999109	0.56955	0.0895522	0.0954133
Low latitude	Mid altitude	Temperate meadow steppe	0.13269	0.998254	0.56955	0.0895522	0.120779
Low latitude	Mid altitude	Temperate meadow steppe	0.167007	0.993629	0.56955	0.0895522	0.152017
Mid latitude	Mid altitude	Temperate meadow steppe	0.0427316	0.999917	1.06372	0.0545455	0.023849
Mid latitude	Mid altitude	Temperate meadow steppe	0.175291	0.99595	1.06372	0.0545455	0.0978317
Mid latitude	Mid altitude	Temperate meadow steppe	0.0427316	0.999917	1.06372	0.0545455	0.023849
Mid latitude	Mid altitude	Temperate meadow steppe	0.0728606	0.999669	1.06372	0.0545455	0.0406643
Mid latitude	Mid altitude	Temperate meadow steppe	0.0427316	0.999917	1.06372	0.0545455	0.023849
Mid latitude	Mid altitude	Temperate meadow steppe	0.21799	0.991736	1.06372	0.0545455	0.121663
Mid latitude	Mid altitude	Temperate meadow steppe	0.0990561	0.997851	1.06372	0.0545455	0.0552843
Mid latitude	Mid altitude	Temperate meadow steppe	0.35839	0.793388	0.834065	0.272727	0.32622
Mid latitude	Mid altitude	Temperate meadow steppe	0.21799	0.991736	0.834065	0.272727	0.198423
Mid latitude	Mid altitude	Temperate meadow steppe	0.35839	0.793388	0.834065	0.272727	0.32622
Mid latitude	Mid altitude	Temperate meadow steppe	0.31159	0.859504	0.834065	0.272727	0.283621
Mid latitude	Mid altitude	Temperate meadow steppe	0.365165	0.82905	0.562057	0.0192308	0.263411
Mid latitude	Mid altitude	Temperate meadow steppe	0.211774	0.992511	0.562057	0.0192308	0.152763
Mid latitude	Mid altitude	Temperate meadow steppe	0.325878	0.957262	0.562057	0.0192308	0.235071
Mid latitude	Mid altitude	Temperate meadow steppe	0.359743	0.913993	0.562057	0.0192308	0.2595
Mid latitude	Mid altitude	Temperate meadow steppe	0.31564	0.923204	0.562057	0.0192308	0.227686
Mid latitude	Mid altitude	Temperate meadow steppe	0.2428	0.9879	0.434294	0.03	0.221006
Mid latitude	Mid altitude	Temperate meadow steppe	0.105197	0.9991	0.434294	0.03	0.0957542
Mid latitude	Mid altitude	Temperate meadow steppe	0.168805	0.9964	0.434294	0.03	0.153653
Mid latitude	Mid altitude	Temperate meadow steppe	0.172267	0.994467	0.434294	0.03	0.156804
Mid latitude	Low altitude	Temperate meadow steppe	0.324045	0.95855	0.586167	0.0239521	0.233749
Mid latitude	Low altitude	Temperate meadow steppe	0.30708	0.641436	0.586167	0.0239521	0.221511
Mid latitude	Low altitude	Temperate meadow steppe	0.240103	0.988383	0.586167	0.0239521	0.173198
Mid latitude	Low altitude	Temperate meadow steppe	0.216462	0.991932	0.586167	0.0239521	0.156144
Mid latitude	Low altitude	Temperate meadow steppe	0.271923	0.895075	0.586167	0.0239521	0.196151
Mid latitude	Low altitude	Temperate meadow steppe	0.351316	0.930748	0.549815	0.0789474	0.319782
Mid latitude	Low altitude	Temperate meadow steppe	0.327746	0.694598	0.549815	0.0789474	0.298327
Mid latitude	Low altitude	Temperate meadow steppe	0.311625	0.966066	0.549815	0.0789474	0.283653
Mid latitude	Low altitude	Temperate meadow steppe	0.315652	0.871622	0.558903	0.0651985	0.274478
Mid latitude	Low altitude	Temperate meadow steppe	0.271695	0.981405	0.638233	0.0363636	0.195987
Mid latitude	Low altitude	Temperate meadow steppe	0.0427316	0.999917	0.638233	0.0363636	0.0308244
Mid latitude	Low altitude	Temperate meadow steppe	0.0728606	0.999669	0.638233	0.0363636	0.0525578
Mid latitude	Low altitude	Temperate meadow steppe	0.120516	0.998678	0.638233	0.0363636	0.0869338
Mid latitude	Low altitude	Temperate meadow steppe	0.126951	0.994917	0.638233	0.0363636	0.0915756
Mid latitude	Mid altitude	Temperate meadow steppe	0.0946438	0.999329	0.547457	0.0777202	0.0861485
Mid latitude	Mid altitude	Temperate meadow steppe	0.214838	0.435555	0.547457	0.0777202	0.195554
Mid latitude	Mid altitude	Temperate meadow steppe	0.334529	0.950361	0.547457	0.0777202	0.304501
Mid latitude	Mid altitude	Temperate meadow steppe	0.19274	0.845041	0.570151	0.0673811	0.169445
Mid latitude	Low altitude	Temperate meadow steppe	0.215762	0.4375	0.438179	0.03125	0.196395
Mid latitude	Low altitude	Temperate meadow steppe	0.313871	0.964844	0.438179	0.03125	0.285697
Mid latitude	Low altitude	Temperate meadow steppe	0.173287	0.996094	0.438179	0.03125	0.157732
Mid latitude	Low altitude	Temperate meadow steppe	0.234306	0.799479	0.438179	0.03125	0.213275
Mid latitude	Low altitude	Temperate meadow steppe	0.171575	0.996213	0.616328	0.0307692	0.123765
Mid latitude	Low altitude	Temperate meadow steppe	0.197304	0.994083	0.616328	0.0307692	0.142325
Mid latitude	Low altitude	Temperate meadow steppe	0.0869751	0.999467	0.616328	0.0307692	0.0627393
Mid latitude	Low altitude	Temperate meadow steppe	0.125311	0.998521	0.616328	0.0307692	0.0903931
Mid latitude	Low altitude	Temperate meadow steppe	0.145291	0.997071	0.616328	0.0307692	0.104806
Mid latitude	Mid altitude	Temperate meadow steppe	0.207076	0.993056	0.244239	0.0333333	0.298747
Mid latitude	Mid altitude	Temperate meadow steppe	0.250651	0.986389	0.244239	0.0333333	0.361612
Mid latitude	Mid altitude	Temperate meadow steppe	0.228863	0.989722	0.244239	0.0333333	0.33018
High latitude	Mid altitude	Temperate meadow steppe	0.144977	0.997732	0.439696	0.031746	0.131964
High latitude	Mid altitude	Temperate meadow steppe	0.237674	0.988802	0.439696	0.031746	0.21634
High latitude	Mid altitude	Temperate meadow steppe	0.142802	0.997832	0.439696	0.031746	0.129984
High latitude	Mid altitude	Temperate meadow steppe	0.188579	0.993522	0.390832	0.0321429	0.202117
High latitude	Mid altitude	Temperate meadow steppe	0.273761	0.980828	1.06849	0.461538	0.249188
High latitude	Mid altitude	Temperate meadow steppe	0.107115	0.999053	1.06849	0.461538	0.0975003
High latitude	Mid altitude	Temperate meadow steppe	0.107115	0.999053	1.06849	0.461538	0.0975003
High latitude	Mid altitude	Temperate meadow steppe	0.162664	0.992978	1.06849	0.461538	0.148063
High latitude	Low altitude	Temperate meadow steppe	0.172229	0.996168	0.267546	0.047619	0.248474
High latitude	Low altitude	Temperate meadow steppe	0.273403	0.98093	0.267546	0.047619	0.394437
High latitude	Low altitude	Temperate meadow steppe	0.222816	0.988549	0.267546	0.047619	0.321455
High latitude	Low altitude	Temperate meadow steppe	0.227579	0.990404	0.625259	0.122449	0.207152
High latitude	Low altitude	Temperate meadow steppe	0.130558	0.998334	0.625259	0.122449	0.118839
High latitude	Low altitude	Temperate meadow steppe	0.171013	0.996252	0.625259	0.122449	0.155663
High latitude	Low altitude	Temperate meadow steppe	0.176383	0.994997	0.625259	0.122449	0.160551
Mid latitude	Mid altitude	Temperate meadow steppe	0.160576	0.996914	0.682679	0.0493827	0.115831
Mid latitude	Mid altitude	Temperate meadow steppe	0.171755	0.346098	0.682679	0.0493827	0.123895
Mid latitude	Mid altitude	Temperate meadow steppe	0.171914	0.99619	0.682679	0.0493827	0.12401
Mid latitude	Mid altitude	Temperate meadow steppe	0.192792	0.994513	0.682679	0.0493827	0.13907
Mid latitude	Mid altitude	Temperate meadow steppe	0.174259	0.833429	0.682679	0.0493827	0.125701
High latitude	Mid altitude	Temperate meadow steppe	0.191219	0.994657	0.653587	0.0406091	0.137935
High latitude	Mid altitude	Temperate meadow steppe	0.0932428	0.999356	0.653587	0.0406091	0.0672605
High latitude	Mid altitude	Temperate meadow steppe	0.1513	0.997423	0.653587	0.0406091	0.10914
High latitude	Mid altitude	Temperate meadow steppe	0.1513	0.997423	0.653587	0.0406091	0.10914
High latitude	Mid altitude	Temperate meadow steppe	0.146766	0.997215	0.653587	0.0406091	0.105869
High latitude	Mid altitude	Temperate meadow steppe	0.0910388	0.999397	0.494676	0.0526316	0.0828671
High latitude	Mid altitude	Temperate meadow steppe	0.213475	0.992305	0.494676	0.0526316	0.194313
High latitude	Mid altitude	Temperate meadow steppe	0.213475	0.992305	0.494676	0.0526316	0.194313
High latitude	Mid altitude	Temperate meadow steppe	0.166189	0.995306	0.534404	0.049626	0.144341
High latitude	High altitude	Temperate meadow steppe	0.241419	0.988149	0.544025	0.0759494	0.219749
High latitude	High altitude	Temperate meadow steppe	0.0465073	0.999897	0.544025	0.0759494	0.0423327
High latitude	High altitude	Temperate meadow steppe	0.203597	0.993437	0.544025	0.0759494	0.185322
High latitude	High altitude	Temperate meadow steppe	0.164428	0.994197	0.54162	0.0693685	0.147936
High latitude	High altitude	Temperate meadow steppe	0.189801	0.994784	0.558111	0.0833333	0.172764
High latitude	High altitude	Temperate meadow steppe	0.126274	0.998488	0.558111	0.0833333	0.11494
High latitude	High altitude	Temperate meadow steppe	0.215144	0.992099	0.558111	0.0833333	0.195832
High latitude	High altitude	Temperate meadow steppe	0.173912	0.994892	0.553988	0.0798421	0.157868
High latitude	High altitude	Temperate meadow steppe	0.256367	0.98518	0.637858	0.130435	0.233356
High latitude	High altitude	Temperate meadow steppe	0.170375	0.996295	0.637858	0.130435	0.155082
High latitude	High altitude	Temperate meadow steppe	0.0704658	0.999698	0.637858	0.130435	0.0641408
High latitude	High altitude	Temperate meadow steppe	0.16778	0.994016	0.61689	0.117787	0.152612
High latitude	Mid altitude	Temperate meadow steppe	0.313154	0.96524	0.590948	0.101695	0.285045
High latitude	Mid altitude	Temperate meadow steppe	0.0338565	0.999954	0.590948	0.101695	0.0308175
High latitude	Mid altitude	Temperate meadow steppe	0.0338565	0.999954	0.590948	0.101695	0.0308175
High latitude	Mid altitude	Temperate meadow steppe	0.137162	0.989791	0.597434	0.105718	0.124823
High latitude	High altitude	Temperate meadow steppe	0.292006	0.974859	0.424671	0.027027	0.265796
High latitude	High altitude	Temperate meadow steppe	0.0551557	0.999841	0.424671	0.027027	0.0502049
High latitude	High altitude	Temperate meadow steppe	0.102238	0.999169	0.424671	0.027027	0.093061
High latitude	High altitude	Temperate meadow steppe	0.14664	0.990915	0.467862	0.0466997	0.133471
High latitude	High altitude	Temperate meadow steppe	0.273176	0.980993	0.253705	0.038835	0.394109
High latitude	High altitude	Temperate meadow steppe	0.17264	0.996139	0.253705	0.038835	0.249067
High latitude	High altitude	Temperate meadow steppe	0.222908	0.988566	0.253705	0.038835	0.321588
High latitude	High altitude	Temperate meadow steppe	0.272169	0.981274	0.597032	0.105263	0.247739
High latitude	High altitude	Temperate meadow steppe	0.148028	0.997587	0.597032	0.105263	0.134741
High latitude	High altitude	Temperate meadow steppe	0.0598764	0.999803	0.597032	0.105263	0.0545019
High latitude	High altitude	Temperate meadow steppe	0.160025	0.992888	0.597032	0.105263	0.145661
High latitude	High altitude	Temperate meadow steppe	0.268654	0.982222	0.738539	0.2	0.244539
High latitude	High altitude	Temperate meadow steppe	0.0966491	0.999289	0.738539	0.2	0.0879738
High latitude	High altitude	Temperate meadow steppe	0.128755	0.9984	0.738539	0.2	0.117198
High latitude	High altitude	Temperate meadow steppe	0.164686	0.993304	0.738539	0.2	0.149904
High latitude	High altitude	Temperate meadow steppe	0.28656	0.976823	0.284775	0.0597015	0.413418
High latitude	High altitude	Temperate meadow steppe	0.145268	0.997719	0.284775	0.0597015	0.209577
High latitude	High altitude	Temperate meadow steppe	0.215914	0.987271	0.284775	0.0597015	0.311498
Mid latitude	High altitude	Temperate meadow steppe	0.100005	0.999218	0.520908	0.0645161	0.0910281
Mid latitude	High altitude	Temperate meadow steppe	0.281144	0.978615	0.520908	0.0645161	0.255908
Mid latitude	High altitude	Temperate meadow steppe	0.0943776	0.999334	0.520908	0.0645161	0.0859062
Mid latitude	High altitude	Temperate meadow steppe	0.158509	0.992389	0.520908	0.0645161	0.144281
Mid latitude	High altitude	Temperate meadow steppe	0.247892	0.986939	0.513898	0.285714	0.357632
Mid latitude	High altitude	Temperate meadow steppe	0.210577	0.992653	0.513898	0.285714	0.303799
Mid latitude	High altitude	Temperate meadow steppe	0.229235	0.989796	0.513898	0.285714	0.330716
High latitude	High altitude	Temperate meadow steppe	0.268654	0.982222	0.45512	0.222222	0.387585
High latitude	High altitude	Temperate meadow steppe	0.180537	0.995556	0.45512	0.222222	0.260459
High latitude	High altitude	Temperate meadow steppe	0.224595	0.988889	0.45512	0.222222	0.324022
High latitude	High altitude	Temperate meadow steppe	0.230259	0.99	0.389871	0.153846	0.332193
High latitude	High altitude	Temperate meadow steppe	0.230259	0.99	0.389871	0.153846	0.332193
High latitude	High altitude	Temperate meadow steppe	0.230259	0.99	0.389871	0.153846	0.332193
Mid latitude	High altitude	Temperate meadow steppe	0.180537	0.995556	0.910239	0.666667	0.260459
Mid latitude	High altitude	Temperate meadow steppe	0.268654	0.982222	0.910239	0.666667	0.387585
Mid latitude	High altitude	Temperate meadow steppe	0.224595	0.988889	0.910239	0.666667	0.324022
Mid latitude	High altitude	Temperate meadow steppe	0.300637	0.971361	0.534244	0.307692	0.433728
Mid latitude	High altitude	Temperate meadow steppe	0.107115	0.999053	0.534244	0.307692	0.154534
Mid latitude	High altitude	Temperate meadow steppe	0.203876	0.985207	0.534244	0.307692	0.294131
Mid latitude	Mid altitude	Temperate meadow steppe	0.304293	0.969715	0.547846	0.0779221	0.27698
Mid latitude	Mid altitude	Temperate meadow steppe	0.0474488	0.999892	0.547846	0.0779221	0.0431898
Mid latitude	Mid altitude	Temperate meadow steppe	0.0648543	0.999757	0.547846	0.0779221	0.0590329
Mid latitude	Mid altitude	Temperate meadow steppe	0.155118	0.988643	0.544446	0.135365	0.168333
Mid latitude	Mid altitude	Temperate meadow steppe	0.294788	0.973787	0.656917	0.142857	0.268327
Mid latitude	Mid altitude	Temperate meadow steppe	0.101581	0.999184	0.656917	0.142857	0.0924634
Mid latitude	Mid altitude	Temperate meadow steppe	0.0443234	0.999909	0.656917	0.142857	0.0403449
Mid latitude	Mid altitude	Temperate meadow steppe	0.148953	0.990381	0.6288	0.140984	0.142367
Mid latitude	High altitude	Temperate meadow steppe	0.210577	0.992653	1.27585	0.380952	0.151899
Mid latitude	High altitude	Temperate meadow steppe	0.0754441	0.999637	1.27585	0.380952	0.0544214
Mid latitude	High altitude	Temperate meadow steppe	0.0754441	0.999637	1.27585	0.380952	0.0544214
Mid latitude	High altitude	Temperate meadow steppe	0.196154	0.994195	1.27585	0.380952	0.141495
Mid latitude	High altitude	Temperate meadow steppe	0.139405	0.996531	1.27585	0.380952	0.100559
Mid latitude	Mid altitude	Temperate meadow steppe	0.186148	0.9951	0.667616	0.15	0.169439
Mid latitude	Mid altitude	Temperate meadow steppe	0.254432	0.9856	0.667616	0.15	0.231594
Mid latitude	Mid altitude	Temperate meadow steppe	0.0460517	0.9999	0.667616	0.15	0.0419181
Mid latitude	Mid altitude	Temperate meadow steppe	0.156509	0.994283	0.819675	0.207738	0.135878
Mid latitude	High altitude	Temperate meadow steppe	0.224967	0.990784	0.621335	0.12	0.204774
Mid latitude	High altitude	Temperate meadow steppe	0.0895128	0.999424	0.621335	0.12	0.0814781
Mid latitude	High altitude	Temperate meadow steppe	0.202058	0.9936	0.621335	0.12	0.183921
Mid latitude	High altitude	Temperate meadow steppe	0.168262	0.994523	0.67092	0.141935	0.151513
Mid latitude	High altitude	Temperate meadow steppe	0.167822	0.996465	0.685455	0.162162	0.152758
Mid latitude	High altitude	Temperate meadow steppe	0.111198	0.998948	0.685455	0.162162	0.101217
Mid latitude	High altitude	Temperate meadow steppe	0.2405	0.988313	0.685455	0.162162	0.218912
Mid latitude	High altitude	Temperate meadow steppe	0.171945	0.994562	0.681821	0.157105	0.1561
Mid latitude	High altitude	Temperate meadow steppe	0.264615	0.983253	1.05887	0.235294	0.19088
Mid latitude	High altitude	Temperate meadow steppe	0.0522665	0.999862	1.05887	0.235294	0.0377023
Mid latitude	High altitude	Temperate meadow steppe	0.0522665	0.999862	1.05887	0.235294	0.0377023
Mid latitude	High altitude	Temperate meadow steppe	0.143829	0.997785	1.05887	0.235294	0.10375
Mid latitude	High altitude	Temperate meadow steppe	0.128244	0.99519	1.05887	0.235294	0.0925087
Mid latitude	High altitude	Temperate meadow steppe	0.300168	0.971565	0.308768	0.0784314	0.43305
Mid latitude	High altitude	Temperate meadow steppe	0.108606	0.999016	0.308768	0.0784314	0.156686
Mid latitude	High altitude	Temperate meadow steppe	0.204387	0.98529	0.308768	0.0784314	0.294868
Mid latitude	High altitude	Temperate meadow steppe	0.241699	0.988099	0.834065	0.272727	0.220004
Mid latitude	High altitude	Temperate meadow steppe	0.120516	0.998678	0.834065	0.272727	0.109698
Mid latitude	High altitude	Temperate meadow steppe	0.158658	0.997025	0.834065	0.272727	0.144416
Mid latitude	High altitude	Temperate meadow steppe	0.173624	0.994601	0.834065	0.272727	0.158039
Mid latitude	Mid altitude	Temperate meadow steppe	0.314365	0.964567	0.352956	0.117647	0.453532
Mid latitude	Mid altitude	Temperate meadow steppe	0.0522665	0.999862	0.352956	0.117647	0.0754046
Mid latitude	Mid altitude	Temperate meadow steppe	0.183316	0.982215	0.352956	0.117647	0.264469
Mid latitude	Mid altitude	Temperate meadow steppe	0.0910388	0.999397	0.742014	0.0701754	0.0656706
Mid latitude	Mid altitude	Temperate meadow steppe	0.0479355	0.999889	0.742014	0.0701754	0.0345782
Mid latitude	Mid altitude	Temperate meadow steppe	0.294375	0.973949	0.742014	0.0701754	0.212347
Mid latitude	Mid altitude	Temperate meadow steppe	0.0198333	0.999988	0.742014	0.0701754	0.0143067
Mid latitude	Mid altitude	Temperate meadow steppe	0.113296	0.993306	0.742014	0.0701754	0.0817256
Mid latitude	Mid altitude	Temperate meadow steppe	0.183186	0.971335	0.623478	0.120388	0.185951
Mid latitude	Mid altitude	Temperate meadow steppe	0.0615606	0.0602585	0.272075	0.130111	0.0934728
Mid latitude	Low altitude	Warm steppe	0.095726	0.999307	0.549815	0.0789474	0.0871335
Mid latitude	Low altitude	Warm steppe	0.159768	0.321544	0.549815	0.0789474	0.145427
Mid latitude	Low altitude	Warm steppe	0.284568	0.9775	0.549815	0.0789474	0.259025
Mid latitude	Low altitude	Warm steppe	0.180021	0.766117	0.549815	0.0789474	0.163862
High latitude	Low altitude	Warm steppe	0.180537	0.995556	0.444463	0.0333333	0.164332
High latitude	Low altitude	Warm steppe	0.180537	0.995556	0.444463	0.0333333	0.164332
High latitude	Low altitude	Warm steppe	0.180537	0.995556	0.444463	0.0333333	0.164332
High latitude	Low altitude	Warm steppe	0.180537	0.995556	0.444463	0.0333333	0.164332
High latitude	Mid altitude	Warm steppe	0.0812785	0.999557	1.37454	0.157895	0.0453624
High latitude	Mid altitude	Warm steppe	0.095726	0.999307	1.37454	0.157895	0.0534257
High latitude	Mid altitude	Warm steppe	0.0479355	0.999889	1.37454	0.157895	0.0267533
High latitude	Mid altitude	Warm steppe	0.12162	0.998643	1.37454	0.157895	0.0678774
High latitude	Mid altitude	Warm steppe	0.0479355	0.999889	1.37454	0.157895	0.0267533
High latitude	Mid altitude	Warm steppe	0.208374	0.992909	1.37454	0.157895	0.116295
High latitude	Mid altitude	Warm steppe	0.100478	0.998366	1.37454	0.157895	0.0560779
Mid latitude	Mid altitude	Warm steppe	0.148028	0.997587	0.844559	0.0438596	0.0919751
Mid latitude	Mid altitude	Warm steppe	0.158353	0.997042	0.844559	0.0438596	0.0983902
Mid latitude	Mid altitude	Warm steppe	0.0415456	0.999923	0.844559	0.0438596	0.0258137
Mid latitude	Mid altitude	Warm steppe	0.0348024	0.999951	0.844559	0.0438596	0.0216239
Mid latitude	Mid altitude	Warm steppe	0.133372	0.998227	0.844559	0.0438596	0.0828686
Mid latitude	Mid altitude	Warm steppe	0.102763	0.998516	0.932889	0.0628655	0.0627916
Mid latitude	High altitude	Warm steppe	0.0728606	0.999669	0.647031	0.136364	0.0663206
Mid latitude	High altitude	Warm steppe	0.0982328	0.999256	0.647031	0.136364	0.0894153
Mid latitude	High altitude	Warm steppe	0.0427316	0.999917	0.647031	0.136364	0.038896
Mid latitude	High altitude	Warm steppe	0.071275	0.999614	0.647031	0.136364	0.0648773
Mid latitude	High altitude	Warm steppe	0.1698	0.996334	0.213158	0.0183486	0.24497
Mid latitude	High altitude	Warm steppe	0.0205785	0.999987	0.213158	0.0183486	0.0296885
Mid latitude	High altitude	Warm steppe	0.0951894	0.99816	0.213158	0.0183486	0.137329
Mid latitude	High altitude	Warm steppe	0.241699	0.988099	0.323515	0.0909091	0.348698
Mid latitude	High altitude	Warm steppe	0.0728606	0.999669	0.323515	0.0909091	0.105116
Mid latitude	High altitude	Warm steppe	0.15728	0.993884	0.323515	0.0909091	0.226907
Mid latitude	Mid altitude	Warm steppe	0.266027	0.982899	0.215313	0.0192308	0.383795
Mid latitude	Mid altitude	Warm steppe	0.181629	0.99547	0.215313	0.0192308	0.262035
Mid latitude	Mid altitude	Warm steppe	0.223828	0.989185	0.215313	0.0192308	0.322915
Mid latitude	Mid altitude	Warm steppe	0.138921	0.967425	0.58759	0.0747366	0.149886
Mid latitude	Mid altitude	Warm steppe	0.0503002	0.0761532	0.372909	0.0488724	0.0866348
Mid latitude	Mid altitude	Warm desert	0.251309	0.986254	0.466898	0.0413793	0.228752
Mid latitude	Mid altitude	Warm desert	0.159851	0.996956	0.466898	0.0413793	0.145502
Mid latitude	Mid altitude	Warm desert	0.0990466	0.999239	0.466898	0.0413793	0.0901561
Mid latitude	Mid altitude	Warm desert	0.170069	0.99415	0.466898	0.0413793	0.154803
High latitude	Mid altitude	Warm desert	0.147682	0.997604	0.702626	0.0559441	0.10653
High latitude	Mid altitude	Warm desert	0.221937	0.450535	0.702626	0.0559441	0.160094
High latitude	Mid altitude	Warm desert	0.207939	0.992958	0.702626	0.0559441	0.149996
High latitude	Mid altitude	Warm desert	0.186032	0.99511	0.702626	0.0559441	0.134194
High latitude	Mid altitude	Warm desert	0.190898	0.859052	0.702626	0.0559441	0.137703
Mid latitude	Mid altitude	Warm desert	0.0255863	0.999977	1.36772	0.0479042	0.0123044
Mid latitude	Mid altitude	Warm desert	0.102018	0.999174	1.36772	0.0479042	0.0490603
Mid latitude	Mid altitude	Warm desert	0.0080568	0.999999	1.36772	0.0479042	0.0038745
Mid latitude	Mid altitude	Warm desert	0.177097	0.995818	1.36772	0.0479042	0.0851658
Mid latitude	Mid altitude	Warm desert	0.0080568	0.999999	1.36772	0.0479042	0.0038745
Mid latitude	Mid altitude	Warm desert	0.206035	0.993172	1.36772	0.0479042	0.099082
Mid latitude	Mid altitude	Warm desert	0.0445316	0.999908	1.36772	0.0479042	0.0214152
Mid latitude	Mid altitude	Warm desert	0.0202233	0.999987	1.36772	0.0479042	0.00972535
Mid latitude	Mid altitude	Warm desert	0.0739507	0.998504	1.36772	0.0479042	0.0355628
Mid latitude	Mid altitude	Warm desert	0.0636896	0.999768	0.663454	0.0434783	0.0459423
Mid latitude	Mid altitude	Warm desert	0.189012	0.994853	0.663454	0.0434783	0.136344
Mid latitude	Mid altitude	Warm desert	0.0566017	0.99983	0.663454	0.0434783	0.0408295
Mid latitude	Mid altitude	Warm desert	0.0412603	0.999924	0.663454	0.0434783	0.029763
Mid latitude	Mid altitude	Warm desert	0.087641	0.998594	0.663454	0.0434783	0.0632196
Mid latitude	Low altitude	Warm desert	0.168805	0.9964	1.66904	0.3	0.0942117
Mid latitude	Low altitude	Warm desert	0.0782405	0.9996	1.66904	0.3	0.0436668
Mid latitude	Low altitude	Warm desert	0.105197	0.9991	1.66904	0.3	0.0587114
Mid latitude	Low altitude	Warm desert	0.0782405	0.9996	1.66904	0.3	0.0436668
Mid latitude	Low altitude	Warm desert	0.168805	0.9964	1.66904	0.3	0.0942117
Mid latitude	Low altitude	Warm desert	0.0460517	0.9999	1.66904	0.3	0.0257019
Mid latitude	Low altitude	Warm desert	0.107556	0.9985	1.66904	0.3	0.0600284
Mid latitude	Low altitude	Warm desert	0.126023	0.96976	0.973949	0.0977412	0.0902635
Mid latitude	Low altitude	Warm desert	0.0462049	0.0553801	0.461592	0.101253	0.0470184
Mid latitude	Mid altitude	Warm desert steppe	0.314415	0.659722	0.943974	0.166667	0.226802
Mid latitude	Mid altitude	Warm desert steppe	0.319305	0.961649	0.943974	0.166667	0.23033
Mid latitude	Mid altitude	Warm desert steppe	0.298627	0.972222	0.943974	0.166667	0.215414
Mid latitude	Mid altitude	Warm desert steppe	0.157933	0.997066	0.943974	0.166667	0.113925
Mid latitude	Mid altitude	Warm desert steppe	0.27257	0.897665	0.943974	0.166667	0.196618
Mid latitude	Mid altitude	Warm desert steppe	0.326548	0.691358	0.910239	0.333333	0.297237
Mid latitude	Mid altitude	Warm desert steppe	0.244136	0.987654	0.910239	0.333333	0.222222
Mid latitude	Mid altitude	Warm desert steppe	0.366204	0.888889	0.910239	0.333333	0.333333
Mid latitude	Mid altitude	Warm desert steppe	0.312296	0.855967	0.910239	0.333333	0.284264
Mid latitude	Low altitude	Warm desert steppe	0.324195	0.958447	0.410886	0.0230769	0.295095
Mid latitude	Low altitude	Warm desert steppe	0.342901	0.738328	0.410886	0.0230769	0.312122
Mid latitude	Low altitude	Warm desert steppe	0.357652	0.918994	0.410886	0.0230769	0.325549
Mid latitude	Low altitude	Warm desert steppe	0.341583	0.871923	0.410886	0.0230769	0.310922
Mid latitude	Mid altitude	Warm desert steppe	0.361795	0.908173	1.24158	0.106952	0.201921
Mid latitude	Mid altitude	Warm desert steppe	0.341094	0.732779	1.24158	0.106952	0.190368
Mid latitude	Mid altitude	Warm desert steppe	0.146016	0.997684	1.24158	0.106952	0.081493
Mid latitude	Mid altitude	Warm desert steppe	0.16666	0.99654	1.24158	0.106952	0.0930145
Mid latitude	Mid altitude	Warm desert steppe	0.118859	0.998729	1.24158	0.106952	0.0663363
Mid latitude	Mid altitude	Warm desert steppe	0.0547	0.999844	1.24158	0.106952	0.0305286
Mid latitude	Mid altitude	Warm desert steppe	0.198187	0.938958	1.24158	0.106952	0.11061
Mid latitude	Mid altitude	Warm desert steppe	0.115092	0.99884	1.78632	0.102157	0.0523805
Mid latitude	Mid altitude	Warm desert steppe	0.277064	0.979869	1.78632	0.102157	0.126097
Mid latitude	Mid altitude	Warm desert steppe	0.280267	0.978891	1.78632	0.102157	0.127555
Mid latitude	Mid altitude	Warm desert steppe	0.050834	0.999871	1.78632	0.102157	0.0231355
Mid latitude	Mid altitude	Warm desert steppe	0.352493	0.928849	1.78632	0.102157	0.160426
Mid latitude	Mid altitude	Warm desert steppe	0.217846	0.991754	1.78632	0.102157	0.0991461
Mid latitude	Mid altitude	Warm desert steppe	0.225612	0.990691	1.78632	0.102157	0.102681
Mid latitude	Mid altitude	Warm desert steppe	0.0293509	0.999968	1.78632	0.102157	0.0133581
Mid latitude	Mid altitude	Warm desert steppe	0.0293509	0.999968	1.78632	0.102157	0.0133581
Mid latitude	Mid altitude	Warm desert steppe	0.175323	0.985411	1.78632	0.102157	0.0797931
High latitude	Low altitude	Warm desert steppe	0.298627	0.972222	0.666695	0.0444444	0.215414
High latitude	Low altitude	Warm desert steppe	0.0845925	0.999506	0.666695	0.0444444	0.0610206
High latitude	Low altitude	Warm desert steppe	0.0288498	0.999969	0.666695	0.0444444	0.0208107
High latitude	Low altitude	Warm desert steppe	0.0288498	0.999969	0.666695	0.0444444	0.0208107
High latitude	Low altitude	Warm desert steppe	0.11023	0.992917	0.666695	0.0444444	0.0795139
High latitude	Low altitude	Warm desert steppe	0.333963	0.95086	0.86579	0.0492611	0.207503
High latitude	Low altitude	Warm desert steppe	0.282656	0.583562	0.86579	0.0492611	0.175624
High latitude	Low altitude	Warm desert steppe	0.148306	0.997573	0.86579	0.0492611	0.092148
High latitude	Low altitude	Warm desert steppe	0.16719	0.996506	0.86579	0.0492611	0.103881
High latitude	Low altitude	Warm desert steppe	0.0261734	0.999976	0.86579	0.0492611	0.0162625
High latitude	Low altitude	Warm desert steppe	0.191658	0.905695	0.86579	0.0492611	0.119084
High latitude	Mid altitude	Warm desert steppe	0.0540639	0.108187	0.865172	0.0185471	0.0301736
High latitude	Mid altitude	Warm desert steppe	0.0314439	0.999962	0.865172	0.0185471	0.0175492
High latitude	Mid altitude	Warm desert steppe	0.0543172	0.999847	0.865172	0.0185471	0.030315
High latitude	Mid altitude	Warm desert steppe	0.0644476	0.999761	0.865172	0.0185471	0.0359689
High latitude	Mid altitude	Warm desert steppe	0.0644476	0.999761	0.865172	0.0185471	0.0359689
High latitude	Mid altitude	Warm desert steppe	0.0100036	0.999998	0.865172	0.0185471	0.00558313
High latitude	Mid altitude	Warm desert steppe	0.046454	0.851253	0.865172	0.0185471	0.0259265
High latitude	Mid altitude	Warm desert steppe	0.111283	0.998946	1.22162	0.025974	0.0535158
High latitude	Mid altitude	Warm desert steppe	0.00863168	0.999998	1.22162	0.025974	0.00415096
High latitude	Mid altitude	Warm desert steppe	0.0606928	0.999796	1.22162	0.025974	0.0291871
High latitude	Mid altitude	Warm desert steppe	0.00476593	1	1.22162	0.025974	0.00229193
High latitude	Mid altitude	Warm desert steppe	0.0273252	0.999973	1.22162	0.025974	0.0131406
High latitude	Mid altitude	Warm desert steppe	0.0948223	0.999325	1.22162	0.025974	0.0455999
High latitude	Mid altitude	Warm desert steppe	0.074802	0.999645	1.22162	0.025974	0.0359721
High latitude	Mid altitude	Warm desert steppe	0.212459	0.992429	1.22162	0.025974	0.102171
High latitude	Mid altitude	Warm desert steppe	0.0743478	0.998764	1.22162	0.025974	0.0357537
High latitude	Mid altitude	Warm desert steppe	0.0499979	0.999877	0.691953	0.166667	0.04551
High latitude	Mid altitude	Warm desert steppe	0.0499979	0.999877	0.691953	0.166667	0.04551
High latitude	Mid altitude	Warm desert steppe	0.268654	0.982222	0.691953	0.166667	0.244539
High latitude	Mid altitude	Warm desert steppe	0.122883	0.993992	0.691953	0.166667	0.111853
High latitude	Mid altitude	Warm desert steppe	0.0910388	0.999397	1.48403	0.122807	0.0467847
High latitude	Mid altitude	Warm desert steppe	0.109114	0.999003	1.48403	0.122807	0.0560733
High latitude	Mid altitude	Warm desert steppe	0.0709307	0.999692	1.48403	0.122807	0.0364512
High latitude	Mid altitude	Warm desert steppe	0.133372	0.998227	1.48403	0.122807	0.0685396
High latitude	Mid altitude	Warm desert steppe	0.11754	0.998769	1.48403	0.122807	0.0604039
High latitude	Mid altitude	Warm desert steppe	0.0348024	0.999951	1.48403	0.122807	0.0178849
High latitude	Mid altitude	Warm desert steppe	0.109114	0.999003	1.48403	0.122807	0.0560733
High latitude	Mid altitude	Warm desert steppe	0.0951302	0.999149	1.48403	0.122807	0.0488873
High latitude	Mid altitude	Warm desert steppe	0.0435115	0.999913	1.59524	0.162791	0.0223605
High latitude	Mid altitude	Warm desert steppe	0.0998757	0.999221	1.59524	0.162791	0.0513259
High latitude	Mid altitude	Warm desert steppe	0.0741273	0.999654	1.59524	0.162791	0.0380939
High latitude	Mid altitude	Warm desert steppe	0.0249797	0.999978	1.59524	0.162791	0.012837
High latitude	Mid altitude	Warm desert steppe	0.193343	0.994462	1.59524	0.162791	0.0993588
High latitude	Mid altitude	Warm desert steppe	0.111503	0.99894	1.59524	0.162791	0.0573011
High latitude	Mid altitude	Warm desert steppe	0.0249797	0.999978	1.59524	0.162791	0.012837
High latitude	Mid altitude	Warm desert steppe	0.08176	0.998878	1.59524	0.162791	0.0420163
High latitude	Mid altitude	Warm desert steppe	0.0612509	0.999791	0.905215	0.060241	0.0380573
High latitude	Mid altitude	Warm desert steppe	0.0612509	0.999791	0.905215	0.060241	0.0380573
High latitude	Mid altitude	Warm desert steppe	0.197594	0.994054	0.905215	0.060241	0.122772
High latitude	Mid altitude	Warm desert steppe	0.141188	0.997904	0.905215	0.060241	0.0877249
High latitude	Mid altitude	Warm desert steppe	0.014526	0.999994	0.905215	0.060241	0.00902549
High latitude	Mid altitude	Warm desert steppe	0.0951618	0.998307	0.905215	0.060241	0.0591274
Mid latitude	Mid altitude	Warm desert steppe	0.131553	0.998297	1.86093	0.0793651	0.0571326
Mid latitude	Mid altitude	Warm desert steppe	0.0845925	0.999506	1.86093	0.0793651	0.0367381
Mid latitude	Mid altitude	Warm desert steppe	0.0443234	0.999909	1.86093	0.0793651	0.0192494
Mid latitude	Mid altitude	Warm desert steppe	0.0443234	0.999909	1.86093	0.0793651	0.0192494
Mid latitude	Mid altitude	Warm desert steppe	0.0974803	0.999272	1.86093	0.0793651	0.0423352
Mid latitude	Mid altitude	Warm desert steppe	0.0182621	0.99999	1.86093	0.0793651	0.00793115
Mid latitude	Mid altitude	Warm desert steppe	0.124483	0.998549	1.86093	0.0793651	0.0540621
Mid latitude	Mid altitude	Warm desert steppe	0.0102313	0.999997	1.86093	0.0793651	0.0044434
Mid latitude	Mid altitude	Warm desert steppe	0.0554448	0.999839	1.86093	0.0793651	0.0240794
Mid latitude	Mid altitude	Warm desert steppe	0.0932859	0.999355	1.86093	0.0793651	0.0405135
Mid latitude	Mid altitude	Warm desert steppe	0.0703979	0.999462	1.86093	0.0793651	0.0305734
Mid latitude	Mid altitude	Warm desert steppe	0.036395	0.999945	0.808519	0.0123711	0.0203124
Mid latitude	Mid altitude	Warm desert steppe	0.00321385	1	0.808519	0.0123711	0.00179368
Mid latitude	Mid altitude	Warm desert steppe	0.0280298	0.999971	0.808519	0.0123711	0.0156437
Mid latitude	Mid altitude	Warm desert steppe	0.122243	0.998623	0.808519	0.0123711	0.0682253
Mid latitude	Mid altitude	Warm desert steppe	0.063818	0.999767	0.808519	0.0123711	0.0356175
Mid latitude	Mid altitude	Warm desert steppe	0.0937402	0.999346	0.808519	0.0123711	0.0523174
Mid latitude	Mid altitude	Warm desert steppe	0.0579067	0.999609	0.808519	0.0123711	0.0323183
Mid latitude	Mid altitude	Warm desert steppe	0.0448835	0.999906	1.24474	0.0564516	0.0230655
Mid latitude	Mid altitude	Warm desert steppe	0.0185051	0.99999	1.24474	0.0564516	0.00950973
Mid latitude	Mid altitude	Warm desert steppe	0.0448835	0.999906	1.24474	0.0564516	0.0230655
Mid latitude	Mid altitude	Warm desert steppe	0.0185051	0.99999	1.24474	0.0564516	0.00950973
Mid latitude	Mid altitude	Warm desert steppe	0.0257957	0.999977	1.24474	0.0564516	0.0132564
Mid latitude	Mid altitude	Warm desert steppe	0.0325382	0.999958	1.24474	0.0564516	0.0167213
Mid latitude	Mid altitude	Warm desert steppe	0.0325382	0.999958	1.24474	0.0564516	0.0167213
Mid latitude	Mid altitude	Warm desert steppe	0.0310927	0.999955	1.24474	0.0564516	0.0159785
Mid latitude	Mid altitude	Warm desert steppe	0.0626816	0.999778	1.44371	0.0352941	0.0285276
Mid latitude	Mid altitude	Warm desert steppe	0.159337	0.996986	1.44371	0.0352941	0.0725173
Mid latitude	Mid altitude	Warm desert steppe	0.0217304	0.999985	1.44371	0.0352941	0.00988995
Mid latitude	Mid altitude	Warm desert steppe	0.0142402	0.999994	1.44371	0.0352941	0.006481
Mid latitude	Mid altitude	Warm desert steppe	0.0349657	0.99995	1.44371	0.0352941	0.0159136
Mid latitude	Mid altitude	Warm desert steppe	0.0945791	0.99933	1.44371	0.0352941	0.0430448
Mid latitude	Mid altitude	Warm desert steppe	0.0180844	0.99999	1.44371	0.0352941	0.00823057
Mid latitude	Mid altitude	Warm desert steppe	0.0217304	0.999985	1.44371	0.0352941	0.00988995
Mid latitude	Mid altitude	Warm desert steppe	0.207947	0.992957	1.44371	0.0352941	0.0946407
Mid latitude	Mid altitude	Warm desert steppe	0.0705884	0.998773	1.44371	0.0352941	0.0321262
Mid latitude	Mid altitude	Warm desert steppe	0.0905749	0.999405	1.88498	0.195122	0.0435573
Mid latitude	Mid altitude	Warm desert steppe	0.126578	0.998477	1.88498	0.195122	0.0608713
Mid latitude	Mid altitude	Warm desert steppe	0.0451694	0.999905	1.88498	0.195122	0.0217219
Mid latitude	Mid altitude	Warm desert steppe	0.0259659	0.999976	1.88498	0.195122	0.012487
Mid latitude	Mid altitude	Warm desert steppe	0.0259659	0.999976	1.88498	0.195122	0.012487
Mid latitude	Mid altitude	Warm desert steppe	0.0259659	0.999976	1.88498	0.195122	0.012487
Mid latitude	Mid altitude	Warm desert steppe	0.076814	0.999619	1.88498	0.195122	0.0369397
Mid latitude	Mid altitude	Warm desert steppe	0.0451694	0.999905	1.88498	0.195122	0.0217219
Mid latitude	Mid altitude	Warm desert steppe	0.0577755	0.999655	1.88498	0.195122	0.0277841
Low latitude	Mid altitude	Warm desert steppe	0.0264916	0.999975	1.08434	0.125	0.0164601
Low latitude	Mid altitude	Warm desert steppe	0.0460517	0.9999	1.08434	0.125	0.0286135
Low latitude	Mid altitude	Warm desert steppe	0.168805	0.9964	1.08434	0.125	0.104884
Low latitude	Mid altitude	Warm desert steppe	0.0460517	0.9999	1.08434	0.125	0.0286135
Low latitude	Mid altitude	Warm desert steppe	0.159523	0.996975	1.08434	0.125	0.0991173
Low latitude	Mid altitude	Warm desert steppe	0.0893846	0.99863	1.08434	0.125	0.0555378
Mid latitude	Mid altitude	Warm desert steppe	0.109114	0.999003	0.679247	0.157895	0.0993195
Mid latitude	Mid altitude	Warm desert steppe	0.208374	0.992909	0.679247	0.157895	0.18967
Mid latitude	Mid altitude	Warm desert steppe	0.133372	0.998227	0.679247	0.157895	0.1214
Mid latitude	Mid altitude	Warm desert steppe	0.150286	0.996713	0.679247	0.157895	0.136797
Mid latitude	Mid altitude	Warm desert steppe	0.19427	0.994375	0.446694	0.0340909	0.176832
Mid latitude	Mid altitude	Warm desert steppe	0.0138336	0.999995	0.446694	0.0340909	0.0125919
Mid latitude	Mid altitude	Warm desert steppe	0.257456	0.984938	0.446694	0.0340909	0.234347
Mid latitude	Mid altitude	Warm desert steppe	0.155187	0.993103	0.446694	0.0340909	0.141257
Mid latitude	Mid altitude	Warm desert steppe	0.0959877	0.999302	0.755612	0.0754717	0.0692405
Mid latitude	Mid altitude	Warm desert steppe	0.0959877	0.999302	0.755612	0.0754717	0.0692405
Mid latitude	Mid altitude	Warm desert steppe	0.25942	0.984493	0.755612	0.0754717	0.187132
Mid latitude	Mid altitude	Warm desert steppe	0.0857654	0.999487	0.755612	0.0754717	0.0618666
Mid latitude	Mid altitude	Warm desert steppe	0.13429	0.995646	0.755612	0.0754717	0.0968699
Mid latitude	Mid altitude	Warm desert steppe	0.136905	0.998086	0.961797	0.078125	0.085064
Mid latitude	Mid altitude	Warm desert steppe	0.0836152	0.999521	0.961797	0.078125	0.0519531
Mid latitude	Mid altitude	Warm desert steppe	0.234281	0.989365	0.961797	0.078125	0.145567
Mid latitude	Mid altitude	Warm desert steppe	0.0745605	0.999648	0.961797	0.078125	0.0463271
Mid latitude	Mid altitude	Warm desert steppe	0.0547753	0.999844	0.961797	0.078125	0.0340338
Mid latitude	Mid altitude	Warm desert steppe	0.116827	0.997293	0.961797	0.078125	0.072589
Mid latitude	Mid altitude	Warm desert steppe	0.210577	0.992653	0.267546	0.047619	0.303799
Mid latitude	Mid altitude	Warm desert steppe	0.247892	0.986939	0.267546	0.047619	0.357632
Mid latitude	Mid altitude	Warm desert steppe	0.229235	0.989796	0.267546	0.047619	0.330716
Mid latitude	Mid altitude	Warm desert steppe	0.160842	0.996898	0.686586	0.0506329	0.116023
Mid latitude	Mid altitude	Warm desert steppe	0.17909	0.995667	0.686586	0.0506329	0.129186
Mid latitude	Mid altitude	Warm desert steppe	0.118374	0.998744	0.686586	0.0506329	0.0853885
Mid latitude	Mid altitude	Warm desert steppe	0.135383	0.998148	0.686586	0.0506329	0.0976585
Mid latitude	Mid altitude	Warm desert steppe	0.148422	0.997364	0.686586	0.0506329	0.107064
Mid latitude	Mid altitude	Warm desert steppe	0.081918	0.999547	0.660314	0.0425532	0.0590914
Mid latitude	Mid altitude	Warm desert steppe	0.285519	0.97718	0.660314	0.0425532	0.205958
Mid latitude	Mid altitude	Warm desert steppe	0.055672	0.999837	0.660314	0.0425532	0.0401589
Mid latitude	Mid altitude	Warm desert steppe	0.0626548	0.999778	0.660314	0.0425532	0.0451959
Mid latitude	Mid altitude	Warm desert steppe	0.121441	0.994086	0.660314	0.0425532	0.0876011
Mid latitude	Mid altitude	Warm desert steppe	0.211339	0.992563	0.500225	0.0550459	0.192369
Mid latitude	Mid altitude	Warm desert steppe	0.179489	0.995637	0.500225	0.0550459	0.163378
Mid latitude	Mid altitude	Warm desert steppe	0.145156	0.997724	0.500225	0.0550459	0.132127
Mid latitude	Mid altitude	Warm desert steppe	0.178661	0.995308	0.500225	0.0550459	0.162625
Mid latitude	Mid altitude	Warm desert steppe	0.191494	0.994632	0.509947	0.0594059	0.174306
Mid latitude	Mid altitude	Warm desert steppe	0.223685	0.990966	0.509947	0.0594059	0.203607
Mid latitude	Mid altitude	Warm desert steppe	0.109369	0.998996	0.509947	0.0594059	0.0995523
Mid latitude	Mid altitude	Warm desert steppe	0.17485	0.994865	0.509947	0.0594059	0.159155
Mid latitude	Mid altitude	Warm desert steppe	0.108163	0.999027	0.750338	0.0733945	0.078023
Mid latitude	Mid altitude	Warm desert steppe	0.0940628	0.99934	0.750338	0.0733945	0.0678519
Mid latitude	Mid altitude	Warm desert steppe	0.25566	0.985335	0.750338	0.0733945	0.18442
Mid latitude	Mid altitude	Warm desert steppe	0.0840194	0.999515	0.750338	0.0733945	0.0606072
Mid latitude	Mid altitude	Warm desert steppe	0.135476	0.995804	0.750338	0.0733945	0.0977254
Mid latitude	Low altitude	Warm desert steppe	0.256602	0.985128	1.07713	0.121951	0.159436
Mid latitude	Low altitude	Warm desert steppe	0.147338	0.99762	1.07713	0.121951	0.0915461
Mid latitude	Low altitude	Warm desert steppe	0.0259659	0.999976	1.07713	0.121951	0.0161335
Mid latitude	Low altitude	Warm desert steppe	0.0451694	0.999905	1.07713	0.121951	0.0280653
Mid latitude	Low altitude	Warm desert steppe	0.0618205	0.999786	1.07713	0.121951	0.0384112
Mid latitude	Low altitude	Warm desert steppe	0.107379	0.996483	1.07713	0.121951	0.0667184
Mid latitude	Low altitude	Warm desert steppe	0.0982328	0.999256	0.792772	0.0909091	0.07086
Mid latitude	Low altitude	Warm desert steppe	0.204812	0.993306	0.792772	0.0909091	0.147741
Mid latitude	Low altitude	Warm desert steppe	0.1097	0.998988	0.792772	0.0909091	0.0791319
Mid latitude	Low altitude	Warm desert steppe	0.167149	0.996508	0.792772	0.0909091	0.120573
Mid latitude	Low altitude	Warm desert steppe	0.144973	0.997014	0.792772	0.0909091	0.104576
Mid latitude	Low altitude	Warm desert steppe	0.222865	0.99108	0.837166	0.111111	0.160763
Mid latitude	Low altitude	Warm desert steppe	0.0288498	0.999969	0.837166	0.111111	0.0208107
Mid latitude	Low altitude	Warm desert steppe	0.165759	0.996597	0.837166	0.111111	0.11957
Mid latitude	Low altitude	Warm desert steppe	0.132419	0.998264	0.837166	0.111111	0.0955201
Mid latitude	Low altitude	Warm desert steppe	0.137473	0.996478	0.837166	0.111111	0.0991659
Mid latitude	Mid altitude	Warm desert steppe	0.23635	0.989025	1.31383	0.238095	0.146852
Mid latitude	Mid altitude	Warm desert steppe	0.144977	0.997732	1.31383	0.238095	0.0900794
Mid latitude	Mid altitude	Warm desert steppe	0.101581	0.999184	1.31383	0.238095	0.0631161
Mid latitude	Mid altitude	Warm desert steppe	0.0443234	0.999909	1.31383	0.238095	0.0275397
Mid latitude	Mid altitude	Warm desert steppe	0.0443234	0.999909	1.31383	0.238095	0.0275397
Mid latitude	Mid altitude	Warm desert steppe	0.114311	0.997152	1.31383	0.238095	0.0710254
Mid latitude	Mid altitude	Warm desert steppe	0.26693	0.982669	0.272013	0.0506329	0.385099
Mid latitude	Mid altitude	Warm desert steppe	0.183398	0.995328	0.272013	0.0506329	0.264588
Mid latitude	Mid altitude	Warm desert steppe	0.225164	0.988999	0.272013	0.0506329	0.324843
Mid latitude	Mid altitude	Warm desert steppe	0.180537	0.995556	1.15265	0.296296	0.13023
Mid latitude	Mid altitude	Warm desert steppe	0.192792	0.994513	1.15265	0.296296	0.13907
Mid latitude	Mid altitude	Warm desert steppe	0.138378	0.998025	1.15265	0.296296	0.099819
Mid latitude	Mid altitude	Warm desert steppe	0.0624019	0.999781	1.15265	0.296296	0.0450134
Mid latitude	Mid altitude	Warm desert steppe	0.143527	0.996968	1.15265	0.296296	0.103533
Mid latitude	Low altitude	Warm desert steppe	0.178455	0.995716	0.499085	0.0545455	0.162437
Mid latitude	Low altitude	Warm desert steppe	0.158658	0.997025	0.499085	0.0545455	0.144416
Mid latitude	Low altitude	Warm desert steppe	0.202058	0.9936	0.499085	0.0545455	0.183921
Mid latitude	Low altitude	Warm desert steppe	0.179724	0.995447	0.499085	0.0545455	0.163592
Mid latitude	Mid altitude	Warm desert steppe	0.223262	0.991025	1.33257	0.421053	0.161049
Mid latitude	Mid altitude	Warm desert steppe	0.17445	0.996011	1.33257	0.421053	0.125839
Mid latitude	Mid altitude	Warm desert steppe	0.0812785	0.999557	1.33257	0.421053	0.0586301
Mid latitude	Mid altitude	Warm desert steppe	0.0812785	0.999557	1.33257	0.421053	0.0586301
Mid latitude	Mid altitude	Warm desert steppe	0.140067	0.996537	1.33257	0.421053	0.101037
Mid latitude	Mid altitude	Warm desert steppe	0.187747	0.994964	1.45941	0.322581	0.116654
Mid latitude	Mid altitude	Warm desert steppe	0.176828	0.995838	1.45941	0.322581	0.10987
Mid latitude	Mid altitude	Warm desert steppe	0.0943776	0.999334	1.45941	0.322581	0.0586401
Mid latitude	Mid altitude	Warm desert steppe	0.0561326	0.999834	1.45941	0.322581	0.0348772
Mid latitude	Mid altitude	Warm desert steppe	0.0943776	0.999334	1.45941	0.322581	0.0586401
Mid latitude	Mid altitude	Warm desert steppe	0.121893	0.997861	1.45941	0.322581	0.0757362
Mid latitude	Mid altitude	Warm desert steppe	0.273761	0.980828	1.16961	0.307692	0.197477
Mid latitude	Mid altitude	Warm desert steppe	0.107115	0.999053	1.16961	0.307692	0.0772672
Mid latitude	Mid altitude	Warm desert steppe	0.0642213	0.999763	1.16961	0.307692	0.0463259
Mid latitude	Mid altitude	Warm desert steppe	0.0642213	0.999763	1.16961	0.307692	0.0463259
Mid latitude	Mid altitude	Warm desert steppe	0.12733	0.994852	1.16961	0.307692	0.091849
Mid latitude	Low altitude	Warm desert steppe	0.032965	0.999957	0.486515	0.0491803	0.030006
Mid latitude	Low altitude	Warm desert steppe	0.313455	0.965074	0.486515	0.0491803	0.285319
Mid latitude	Low altitude	Warm desert steppe	0.032965	0.999957	0.486515	0.0491803	0.030006
Mid latitude	Low altitude	Warm desert steppe	0.126462	0.988329	0.486515	0.0491803	0.11511
Mid latitude	Mid altitude	Warm desert steppe	0.268654	0.982222	1.47708	0.333333	0.166924
Mid latitude	Mid altitude	Warm desert steppe	0.0575665	0.999822	1.47708	0.333333	0.0357681
Mid latitude	Mid altitude	Warm desert steppe	0.0966491	0.999289	1.47708	0.333333	0.0600515
Mid latitude	Mid altitude	Warm desert steppe	0.0575665	0.999822	1.47708	0.333333	0.0357681
Mid latitude	Mid altitude	Warm desert steppe	0.0575665	0.999822	1.47708	0.333333	0.0357681
Mid latitude	Mid altitude	Warm desert steppe	0.1076	0.996196	1.47708	0.333333	0.0668559
Mid latitude	Low altitude	Warm desert steppe	0.174608	0.996	0.983036	0.0854701	0.10849
Mid latitude	Low altitude	Warm desert steppe	0.171575	0.996213	0.983036	0.0854701	0.106606
Mid latitude	Low altitude	Warm desert steppe	0.0893261	0.999427	0.983036	0.0854701	0.0555014
Mid latitude	Low altitude	Warm desert steppe	0.0340876	0.999953	0.983036	0.0854701	0.0211798
Mid latitude	Low altitude	Warm desert steppe	0.138378	0.998025	0.983036	0.0854701	0.0859794
Mid latitude	Low altitude	Warm desert steppe	0.121595	0.997924	0.983036	0.0854701	0.0755512
Mid latitude	Mid altitude	Warm desert steppe	0.0606928	0.999796	0.757846	0.214286	0.055245
Mid latitude	Mid altitude	Warm desert steppe	0.176427	0.995867	0.757846	0.214286	0.160591
Mid latitude	Mid altitude	Warm desert steppe	0.256024	0.985255	0.757846	0.214286	0.233043
Mid latitude	Mid altitude	Warm desert steppe	0.164381	0.993639	0.757846	0.214286	0.149626
Mid latitude	Low altitude	Warm desert steppe	0.0738213	0.999658	0.634008	0.0352423	0.0532508
Mid latitude	Low altitude	Warm desert steppe	0.279526	0.979122	0.634008	0.0352423	0.201635
Mid latitude	Low altitude	Warm desert steppe	0.0865054	0.999475	0.634008	0.0352423	0.0624004
Mid latitude	Low altitude	Warm desert steppe	0.0600782	0.999801	0.634008	0.0352423	0.0433373
Mid latitude	Low altitude	Warm desert steppe	0.124983	0.994514	0.634008	0.0352423	0.0901559
Mid latitude	Mid altitude	Warm desert steppe	0.208374	0.992909	0.339623	0.105263	0.300619
Mid latitude	Mid altitude	Warm desert steppe	0.24964	0.986593	0.339623	0.105263	0.360154
Mid latitude	Mid altitude	Warm desert steppe	0.229007	0.989751	0.339623	0.105263	0.330387
High latitude	Low altitude	Warm desert steppe	0.278678	0.979382	0.272958	0.0512821	0.402048
High latitude	Low altitude	Warm desert steppe	0.162185	0.996818	0.272958	0.0512821	0.233984
High latitude	Low altitude	Warm desert steppe	0.220432	0.9881	0.272958	0.0512821	0.318016
High latitude	Low altitude	Warm desert steppe	0.0528019	0.999858	0.462521	0.0397351	0.0480624
High latitude	Low altitude	Warm desert steppe	0.300874	0.971257	0.462521	0.0397351	0.273867
High latitude	Low altitude	Warm desert steppe	0.0739434	0.999656	0.462521	0.0397351	0.0673062
High latitude	Low altitude	Warm desert steppe	0.14254	0.990257	0.462521	0.0397351	0.129745
High latitude	Low altitude	Warm desert steppe	0.241699	0.988099	0.834065	0.272727	0.220004
High latitude	Low altitude	Warm desert steppe	0.190621	0.994711	0.834065	0.272727	0.173511
High latitude	Low altitude	Warm desert steppe	0.0728606	0.999669	0.834065	0.272727	0.0663206
High latitude	Low altitude	Warm desert steppe	0.168394	0.99416	0.834065	0.272727	0.153278
High latitude	Low altitude	Warm desert steppe	0.0325382	0.999958	0.520908	0.0645161	0.0296176
High latitude	Low altitude	Warm desert steppe	0.299474	0.971863	0.520908	0.0645161	0.272593
High latitude	Low altitude	Warm desert steppe	0.0943776	0.999334	0.520908	0.0645161	0.0859062
High latitude	Low altitude	Warm desert steppe	0.14213	0.990385	0.520908	0.0645161	0.129372
High latitude	Low altitude	Warm desert steppe	0.0319876	0.99996	0.777055	0.0842105	0.0230742
High latitude	Low altitude	Warm desert steppe	0.296664	0.973035	0.777055	0.0842105	0.213998
High latitude	Low altitude	Warm desert steppe	0.0929282	0.999362	0.777055	0.0842105	0.0670335
High latitude	Low altitude	Warm desert steppe	0.0230323	0.999982	0.777055	0.0842105	0.0166143
High latitude	Low altitude	Warm desert steppe	0.111153	0.993085	0.777055	0.0842105	0.0801799
High latitude	Low altitude	Warm desert steppe	0.199386	0.993875	0.818884	0.26087	0.181489
High latitude	Low altitude	Warm desert steppe	0.235829	0.989112	0.818884	0.26087	0.214661
High latitude	Low altitude	Warm desert steppe	0.0704658	0.999698	0.818884	0.26087	0.0641408
High latitude	Low altitude	Warm desert steppe	0.16856	0.994228	0.818884	0.26087	0.15343
High latitude	Low altitude	Warm desert steppe	0.122896	0.998601	0.48555	0.0487805	0.111865
High latitude	Low altitude	Warm desert steppe	0.265313	0.983079	0.48555	0.0487805	0.241499
High latitude	Low altitude	Warm desert steppe	0.111411	0.998942	0.48555	0.0487805	0.101411
High latitude	Low altitude	Warm desert steppe	0.16654	0.993541	0.48555	0.0487805	0.151591
High latitude	Low altitude	Warm desert steppe	0.0910388	0.999397	0.674382	0.0467836	0.0656706
High latitude	Low altitude	Warm desert steppe	0.284305	0.977588	0.674382	0.0467836	0.205083
High latitude	Low altitude	Warm desert steppe	0.0520294	0.999863	0.674382	0.0467836	0.0375313
High latitude	Low altitude	Warm desert steppe	0.0598764	0.999803	0.674382	0.0467836	0.0431917
High latitude	Low altitude	Warm desert steppe	0.121813	0.994163	0.674382	0.0467836	0.0878691
High latitude	Low altitude	Warm desert steppe	0.230259	0.99	1.5417	0.571429	0.166096
High latitude	Low altitude	Warm desert steppe	0.230259	0.99	1.5417	0.571429	0.166096
High latitude	Low altitude	Warm desert steppe	0.230259	0.99	1.5417	0.571429	0.166096
High latitude	Low altitude	Warm desert steppe	0.230259	0.99	1.5417	0.571429	0.166096
High latitude	Low altitude	Warm desert steppe	0.230259	0.99	1.5417	0.571429	0.166096
High latitude	Low altitude	Warm desert steppe	0.230259	0.99	1.5417	0.571429	0.166096
High latitude	Low altitude	Warm desert steppe	0.0676312	0.999729	0.800106	0.0941176	0.0487856
High latitude	Low altitude	Warm desert steppe	0.10072	0.999203	0.800106	0.0941176	0.0726544
High latitude	Low altitude	Warm desert steppe	0.285095	0.977323	0.800106	0.0941176	0.205652
High latitude	Low altitude	Warm desert steppe	0.0252186	0.999978	0.800106	0.0941176	0.0181913
High latitude	Low altitude	Warm desert steppe	0.119666	0.994058	0.800106	0.0941176	0.0863209
High latitude	Low altitude	Warm desert steppe	0.282002	0.978341	0.610287	0.113208	0.256689
High latitude	Low altitude	Warm desert steppe	0.0749112	0.999644	0.610287	0.113208	0.0681871
High latitude	Low altitude	Warm desert steppe	0.114878	0.998847	0.610287	0.113208	0.104566
High latitude	Low altitude	Warm desert steppe	0.157264	0.992277	0.610287	0.113208	0.143148
High latitude	Low altitude	Warm desert steppe	0.0232323	0.999982	0.469968	0.0425532	0.0211469
High latitude	Low altitude	Warm desert steppe	0.309772	0.967036	0.469968	0.0425532	0.281967
High latitude	Low altitude	Warm desert steppe	0.0603633	0.999799	0.469968	0.0425532	0.054945
High latitude	Low altitude	Warm desert steppe	0.131123	0.988939	0.469968	0.0425532	0.119353
High latitude	Low altitude	Warm desert steppe	0.0198333	0.999988	0.597032	0.105263	0.018053
High latitude	Low altitude	Warm desert steppe	0.197726	0.994041	0.597032	0.105263	0.179978
High latitude	Low altitude	Warm desert steppe	0.253643	0.985768	0.597032	0.105263	0.230876
High latitude	Low altitude	Warm desert steppe	0.157067	0.993266	0.597032	0.105263	0.142969
High latitude	Low altitude	Warm desert steppe	0.0224541	0.999983	0.937889	0.163265	0.0161972
High latitude	Low altitude	Warm desert steppe	0.0671831	0.999733	0.937889	0.163265	0.0484624
High latitude	Low altitude	Warm desert steppe	0.14774	0.997601	0.937889	0.163265	0.106572
High latitude	Low altitude	Warm desert steppe	0.265864	0.98294	0.937889	0.163265	0.19178
High latitude	Low altitude	Warm desert steppe	0.12581	0.995065	0.937889	0.163265	0.0907529
High latitude	Low altitude	Warm desert steppe	0.0656204	0.999749	0.235775	0.028777	0.0946702
High latitude	Low altitude	Warm desert steppe	0.311598	0.96608	0.235775	0.028777	0.449541
High latitude	Low altitude	Warm desert steppe	0.188609	0.982915	0.235775	0.028777	0.272106
High latitude	Low altitude	Warm desert steppe	0.0259659	0.999976	0.728326	0.0650407	0.0187304
High latitude	Low altitude	Warm desert steppe	0.119143	0.99872	0.728326	0.0650407	0.0859433
High latitude	Low altitude	Warm desert steppe	0.076814	0.999619	0.728326	0.0650407	0.0554096
High latitude	Low altitude	Warm desert steppe	0.275099	0.980446	0.728326	0.0650407	0.198442
High latitude	Low altitude	Warm desert steppe	0.124255	0.99469	0.728326	0.0650407	0.0896312
High latitude	Low altitude	Warm desert steppe	0.234409	0.989344	0.622889	0.120968	0.213368
High latitude	Low altitude	Warm desert steppe	0.214889	0.992131	0.622889	0.120968	0.1956
High latitude	Low altitude	Warm desert steppe	0.0388732	0.999935	0.622889	0.120968	0.0353839
High latitude	Low altitude	Warm desert steppe	0.162724	0.993803	0.622889	0.120968	0.148118
High latitude	Mid altitude	Warm desert steppe	0.258639	0.984671	0.328459	0.0952381	0.373138
High latitude	Mid altitude	Warm desert steppe	0.196154	0.994195	0.328459	0.0952381	0.28299
High latitude	Mid altitude	Warm desert steppe	0.227397	0.989433	0.328459	0.0952381	0.328064
High latitude	Mid altitude	Warm desert steppe	0.0724312	0.999675	0.412531	0.0235294	0.0659297
High latitude	Mid altitude	Warm desert steppe	0.123464	0.998583	0.412531	0.0235294	0.112381
High latitude	Mid altitude	Warm desert steppe	0.279358	0.979174	0.412531	0.0235294	0.254282
High latitude	Mid altitude	Warm desert steppe	0.158417	0.992477	0.412531	0.0235294	0.144198
High latitude	Low altitude	Warm desert steppe	0.163554	0.996735	0.677076	0.047619	0.11798
High latitude	Low altitude	Warm desert steppe	0.199866	0.993827	0.677076	0.047619	0.144173
High latitude	Low altitude	Warm desert steppe	0.101581	0.999184	0.677076	0.047619	0.0732755
High latitude	Low altitude	Warm desert steppe	0.119007	0.998724	0.677076	0.047619	0.0858456
High latitude	Low altitude	Warm desert steppe	0.146002	0.997117	0.677076	0.047619	0.105318
Mid latitude	Mid altitude	Warm desert steppe	0.185645	0.995142	0.517322	0.0121212	0.133914
Mid latitude	Mid altitude	Warm desert steppe	0.134062	0.9982	0.517322	0.0121212	0.0967054
Mid latitude	Mid altitude	Warm desert steppe	0.140502	0.997934	0.517322	0.0121212	0.101351
Mid latitude	Mid altitude	Warm desert steppe	0.134062	0.9982	0.517322	0.0121212	0.0967054
Mid latitude	Mid altitude	Warm desert steppe	0.148568	0.997369	0.517322	0.0121212	0.107169
Mid latitude	Mid altitude	Warm desert steppe	0.366886	0.843787	0.561051	0.0190476	0.264653
Mid latitude	Mid altitude	Warm desert steppe	0.365068	0.828367	0.561051	0.0190476	0.263341
Mid latitude	Mid altitude	Warm desert steppe	0.23635	0.989025	0.561051	0.0190476	0.17049
Mid latitude	Mid altitude	Warm desert steppe	0.210577	0.992653	0.561051	0.0190476	0.151899
Mid latitude	Mid altitude	Warm desert steppe	0.29472	0.913458	0.561051	0.0190476	0.212596
Mid latitude	Low altitude	Warm desert steppe	0.159523	0.996975	0.943696	0.03	0.0890316
Mid latitude	Low altitude	Warm desert steppe	0.0460517	0.9999	0.943696	0.03	0.0257019
Mid latitude	Low altitude	Warm desert steppe	0.149787	0.9975	0.943696	0.03	0.0835975
Mid latitude	Low altitude	Warm desert steppe	0.128755	0.9984	0.943696	0.03	0.0718596
Mid latitude	Low altitude	Warm desert steppe	0.092222	0.999375	0.943696	0.03	0.0514701
Mid latitude	Low altitude	Warm desert steppe	0.0782405	0.9996	0.943696	0.03	0.0436668
Mid latitude	Low altitude	Warm desert steppe	0.109097	0.998625	0.943696	0.03	0.0608879
Mid latitude	Low altitude	Warm desert steppe	0.171575	0.996213	1.02721	0.0461538	0.0957578
Mid latitude	Low altitude	Warm desert steppe	0.107115	0.999053	1.02721	0.0461538	0.0597821
Mid latitude	Low altitude	Warm desert steppe	0.0869751	0.999467	1.02721	0.0461538	0.0485417
Mid latitude	Low altitude	Warm desert steppe	0.157318	0.997101	1.02721	0.0461538	0.087801
Mid latitude	Low altitude	Warm desert steppe	0.0374426	0.999941	1.02721	0.0461538	0.0208971
Mid latitude	Low altitude	Warm desert steppe	0.0869751	0.999467	1.02721	0.0461538	0.0485417
Mid latitude	Low altitude	Warm desert steppe	0.1079	0.99854	1.02721	0.0461538	0.0602202
High latitude	Mid altitude	Warm desert steppe	0.28797	0.976331	0.479112	0.0461538	0.262121
High latitude	Mid altitude	Warm desert steppe	0.0642213	0.999763	0.479112	0.0461538	0.0584568
High latitude	Mid altitude	Warm desert steppe	0.107115	0.999053	0.479112	0.0461538	0.0975003
High latitude	Mid altitude	Warm desert steppe	0.153102	0.991716	0.479112	0.0461538	0.139359
High latitude	Mid altitude	Warm desert steppe	0.113373	0.998889	0.244239	0.0333333	0.163563
High latitude	Mid altitude	Warm desert steppe	0.298627	0.972222	0.244239	0.0333333	0.430827
High latitude	Mid altitude	Warm desert steppe	0.206	0.985556	0.244239	0.0333333	0.297195
High latitude	Mid altitude	Warm desert steppe	0.0479355	0.999889	0.878372	0.0526316	0.029784
High latitude	Mid altitude	Warm desert steppe	0.192166	0.994571	0.878372	0.0526316	0.119399
High latitude	Mid altitude	Warm desert steppe	0.17445	0.996011	0.878372	0.0526316	0.108392
High latitude	Mid altitude	Warm desert steppe	0.0812785	0.999557	0.878372	0.0526316	0.0505012
High latitude	Mid altitude	Warm desert steppe	0.109114	0.999003	0.878372	0.0526316	0.0677961
High latitude	Mid altitude	Warm desert steppe	0.120989	0.997806	0.878372	0.0526316	0.0751745
High latitude	Mid altitude	Warm desert steppe	0.128755	0.9984	0.217147	0.02	0.185754
High latitude	Mid altitude	Warm desert steppe	0.293213	0.9744	0.217147	0.02	0.423017
High latitude	Mid altitude	Warm desert steppe	0.210984	0.9864	0.217147	0.02	0.304386
Mid latitude	Mid altitude	Warm desert steppe	0.352468	0.928889	0.399151	0.02	0.32083
Mid latitude	Mid altitude	Warm desert steppe	0.367877	0.865556	0.399151	0.02	0.334856
Mid latitude	Mid altitude	Warm desert steppe	0.367877	0.865556	0.399151	0.02	0.334856
Mid latitude	Mid altitude	Warm desert steppe	0.362741	0.886667	0.399151	0.02	0.330181
Mid latitude	Mid altitude	Warm desert steppe	0.3035	0.632691	0.19585	0.0121212	0.437858
Mid latitude	Mid altitude	Warm desert steppe	0.361795	0.908173	0.19585	0.0121212	0.521959
Mid latitude	Mid altitude	Warm desert steppe	0.21799	0.991736	0.19585	0.0121212	0.314494
Mid latitude	Mid altitude	Warm desert steppe	0.294428	0.8442	0.19585	0.0121212	0.42477
Mid latitude	Mid altitude	Warm desert steppe	0.146457	0.2944	0.207112	0.016	0.211293
Mid latitude	Mid altitude	Warm desert steppe	0.293213	0.9744	0.207112	0.016	0.423017
Mid latitude	Mid altitude	Warm desert steppe	0.219835	0.6344	0.207112	0.016	0.317155
Mid latitude	Low altitude	Warm desert steppe	0.258716	0.529796	0.281266	0.0571429	0.373248
Mid latitude	Low altitude	Warm desert steppe	0.363771	0.901224	0.281266	0.0571429	0.52481
Mid latitude	Low altitude	Warm desert steppe	0.311243	0.71551	0.281266	0.0571429	0.449029
Mid latitude	Low altitude	Warm desert steppe	0.366204	0.888889	0.208878	0.0166667	0.528321
Mid latitude	Low altitude	Warm desert steppe	0.27031	0.555556	0.208878	0.0166667	0.389975
Mid latitude	Low altitude	Warm desert steppe	0.318257	0.722222	0.208878	0.0166667	0.459148
Mid latitude	Low altitude	Warm desert steppe	0.276718	0.570008	0.243257	0.0327869	0.399219
Mid latitude	Low altitude	Warm desert steppe	0.367105	0.881483	0.243257	0.0327869	0.52962
Mid latitude	Low altitude	Warm desert steppe	0.321911	0.725746	0.243257	0.0327869	0.46442
Mid latitude	Low altitude	Warm desert steppe	0.140502	0.997934	0.323515	0.0909091	0.202701
Mid latitude	Low altitude	Warm desert steppe	0.288578	0.976116	0.323515	0.0909091	0.41633
Mid latitude	Low altitude	Warm desert steppe	0.21454	0.987025	0.323515	0.0909091	0.309515
Mid latitude	Mid altitude	Warm desert steppe	0.207076	0.993056	0.244239	0.0333333	0.298747
Mid latitude	Mid altitude	Warm desert steppe	0.250651	0.986389	0.244239	0.0333333	0.361612
Mid latitude	Mid altitude	Warm desert steppe	0.228863	0.989722	0.244239	0.0333333	0.33018
Mid latitude	Mid altitude	Warm desert steppe	0.327045	0.692698	0.663454	0.0434783	0.235913
Mid latitude	Mid altitude	Warm desert steppe	0.304209	0.969754	0.663454	0.0434783	0.21944
Mid latitude	Mid altitude	Warm desert steppe	0.312019	0.965855	0.663454	0.0434783	0.225074
Mid latitude	Mid altitude	Warm desert steppe	0.212378	0.992439	0.663454	0.0434783	0.153198
Mid latitude	Mid altitude	Warm desert steppe	0.288913	0.905187	0.663454	0.0434783	0.208406
Mid latitude	Mid altitude	Warm desert steppe	0.0412603	0.999924	0.632254	0.0347826	0.029763
Mid latitude	Mid altitude	Warm desert steppe	0.185425	0.995161	0.632254	0.0347826	0.133756
Mid latitude	Mid altitude	Warm desert steppe	0.224499	0.990851	0.632254	0.0347826	0.161942
Mid latitude	Mid altitude	Warm desert steppe	0.0951214	0.999319	0.632254	0.0347826	0.0686156
Mid latitude	Mid altitude	Warm desert steppe	0.136577	0.996314	0.632254	0.0347826	0.0985192
Mid latitude	Mid altitude	Warm desert steppe	0.308562	0.645088	0.404142	0.0212766	0.280865
Mid latitude	Mid altitude	Warm desert steppe	0.329269	0.954731	0.404142	0.0212766	0.299713
Mid latitude	Mid altitude	Warm desert steppe	0.316517	0.963332	0.404142	0.0212766	0.288106
Mid latitude	Mid altitude	Warm desert steppe	0.318116	0.854384	0.404142	0.0212766	0.289562
Mid latitude	Low altitude	Warm desert steppe	0.254432	0.9856	0.207112	0.016	0.367067
Mid latitude	Low altitude	Warm desert steppe	0.202058	0.9936	0.207112	0.016	0.291508
Mid latitude	Low altitude	Warm desert steppe	0.228245	0.9896	0.207112	0.016	0.329288
Mid latitude	Low altitude	Warm desert steppe	0.364209	0.822715	0.439186	0.0315789	0.331518
Mid latitude	Low altitude	Warm desert steppe	0.31642	0.66482	0.439186	0.0315789	0.288018
Mid latitude	Low altitude	Warm desert steppe	0.353944	0.775623	0.439186	0.0315789	0.322173
Mid latitude	Low altitude	Warm desert steppe	0.344858	0.754386	0.439186	0.0315789	0.313903
Mid latitude	Low altitude	Warm desert steppe	0.338385	0.946746	0.239556	0.0307692	0.488187
Mid latitude	Low altitude	Warm desert steppe	0.201819	0.408284	0.239556	0.0307692	0.291163
Mid latitude	Low altitude	Warm desert steppe	0.270102	0.677515	0.239556	0.0307692	0.389675
Mid latitude	Low altitude	Warm desert steppe	0.364587	0.825124	0.499085	0.0545455	0.331862
Mid latitude	Low altitude	Warm desert steppe	0.332166	0.952397	0.499085	0.0545455	0.30235
Mid latitude	Low altitude	Warm desert steppe	0.367855	0.867769	0.499085	0.0545455	0.334836
Mid latitude	Low altitude	Warm desert steppe	0.354869	0.881763	0.499085	0.0545455	0.323016
Mid latitude	Low altitude	Warm desert steppe	0.102562	0.205577	0.202953	0.0144928	0.147965
Mid latitude	Low altitude	Warm desert steppe	0.241218	0.988185	0.202953	0.0144928	0.348004
Mid latitude	Low altitude	Warm desert steppe	0.17189	0.596881	0.202953	0.0144928	0.247985
Mid latitude	Low altitude	Warm desert steppe	0.237513	0.988829	0.207806	0.0162602	0.342658
Mid latitude	Low altitude	Warm desert steppe	0.307847	0.968008	0.207806	0.0162602	0.444129
Mid latitude	Low altitude	Warm desert steppe	0.27268	0.978419	0.207806	0.0162602	0.393393
Mid latitude	Low altitude	Warm desert steppe	0.113373	0.998889	0.244239	0.0333333	0.163563
Mid latitude	Low altitude	Warm desert steppe	0.298627	0.972222	0.244239	0.0333333	0.430827
Mid latitude	Low altitude	Warm desert steppe	0.206	0.985556	0.244239	0.0333333	0.297195
Mid latitude	Low altitude	Warm desert steppe	0.222865	0.99108	0.385137	0.0166667	0.20286
Mid latitude	Low altitude	Warm desert steppe	0.170809	0.996265	0.385137	0.0166667	0.155477
Mid latitude	Low altitude	Warm desert steppe	0.138378	0.998025	0.385137	0.0166667	0.125958
Mid latitude	Low altitude	Warm desert steppe	0.177351	0.995123	0.385137	0.0166667	0.161432
Mid latitude	Low altitude	Warm desert steppe	0.115316	0.998834	0.375727	0.0146341	0.104965
Mid latitude	Low altitude	Warm desert steppe	0.261891	0.983914	0.375727	0.0146341	0.238384
Mid latitude	Low altitude	Warm desert steppe	0.126578	0.998477	0.375727	0.0146341	0.115217
Mid latitude	Low altitude	Warm desert steppe	0.167928	0.993742	0.375727	0.0146341	0.152855
Mid latitude	Low altitude	Warm desert steppe	0.106169	0.212844	0.204484	0.0150376	0.153169
Mid latitude	Low altitude	Warm desert steppe	0.0855279	0.999491	0.204484	0.0150376	0.123391
Mid latitude	Low altitude	Warm desert steppe	0.0958482	0.606168	0.204484	0.0150376	0.13828
Mid latitude	Low altitude	Warm desert steppe	0.290809	0.975306	0.470755	0.0428571	0.264705
Mid latitude	Low altitude	Warm desert steppe	0.101581	0.999184	0.470755	0.0428571	0.0924634
Mid latitude	Low altitude	Warm desert steppe	0.0606928	0.999796	0.470755	0.0428571	0.055245
Mid latitude	Low altitude	Warm desert steppe	0.151028	0.991429	0.470755	0.0428571	0.137471
High latitude	Low altitude	Warm desert steppe	0.128755	0.9984	0.738539	0.2	0.117198
High latitude	Low altitude	Warm desert steppe	0.202058	0.9936	0.738539	0.2	0.183921
High latitude	Low altitude	Warm desert steppe	0.202058	0.9936	0.738539	0.2	0.183921
High latitude	Low altitude	Warm desert steppe	0.177624	0.9952	0.738539	0.2	0.16168
High latitude	Low altitude	Warm desert steppe	0.193131	0.994482	1.04814	0.228571	0.139314
High latitude	Low altitude	Warm desert steppe	0.141044	0.99791	1.04814	0.228571	0.101742
High latitude	Low altitude	Warm desert steppe	0.0511044	0.999869	1.04814	0.228571	0.0368641
High latitude	Low altitude	Warm desert steppe	0.183763	0.995298	1.04814	0.228571	0.132557
High latitude	Low altitude	Warm desert steppe	0.142261	0.99689	1.04814	0.228571	0.102619
High latitude	Low altitude	Warm desert steppe	0.0704658	0.999698	0.956787	0.173913	0.0508303
High latitude	Low altitude	Warm desert steppe	0.170375	0.996295	0.956787	0.173913	0.1229
High latitude	Low altitude	Warm desert steppe	0.199386	0.993875	0.956787	0.173913	0.143826
High latitude	Low altitude	Warm desert steppe	0.136326	0.99811	0.956787	0.173913	0.0983383
High latitude	Low altitude	Warm desert steppe	0.144138	0.996994	0.956787	0.173913	0.103974
High latitude	Low altitude	Warm desert steppe	0.0955857	0.99931	0.217622	0.020202	0.137901
High latitude	Low altitude	Warm desert steppe	0.304077	0.969815	0.217622	0.020202	0.43869
High latitude	Low altitude	Warm desert steppe	0.199831	0.984563	0.217622	0.020202	0.288296
High latitude	Low altitude	Warm desert steppe	0.0120266	0.999996	0.64594	0.0384615	0.00867535
High latitude	Low altitude	Warm desert steppe	0.0815678	0.999553	0.64594	0.0384615	0.0588387
High latitude	Low altitude	Warm desert steppe	0.297607	0.972648	0.64594	0.0384615	0.214678
High latitude	Low altitude	Warm desert steppe	0.0514854	0.999867	0.64594	0.0384615	0.0371389
High latitude	Low altitude	Warm desert steppe	0.110672	0.993016	0.64594	0.0384615	0.0798327
High latitude	Mid altitude	Warm desert steppe	0.0997402	0.999224	0.668035	0.0125471	0.0619721
High latitude	Mid altitude	Warm desert steppe	0.0318157	0.999961	0.668035	0.0125471	0.0197682
High latitude	Mid altitude	Warm desert steppe	0.0549344	0.999843	0.668035	0.0125471	0.0341326
High latitude	Mid altitude	Warm desert steppe	0.203736	0.412286	0.668035	0.0125471	0.126589
High latitude	Mid altitude	Warm desert steppe	0.0975567	0.852828	0.668035	0.0125471	0.0606154
Mid latitude	Low altitude	Warm desert steppe	0.365069	0.895443	0.586167	0.0239521	0.263342
Mid latitude	Low altitude	Warm desert steppe	0.270064	0.981848	0.586167	0.0239521	0.19481
Mid latitude	Low altitude	Warm desert steppe	0.367092	0.846167	0.586167	0.0239521	0.264801
Mid latitude	Low altitude	Warm desert steppe	0.105047	0.999104	0.586167	0.0239521	0.0757751
Mid latitude	Low altitude	Warm desert steppe	0.276818	0.93064	0.586167	0.0239521	0.199682
High latitude	Low altitude	Warm desert steppe	0.321888	0.96	0	0.0222222
Mid latitude	Low altitude	Warm desert steppe	0.311204	0.966289	0.60066	0.0271003	0.224486
Mid latitude	Low altitude	Warm desert steppe	0.360541	0.803071	0.60066	0.0271003	0.260075
Mid latitude	Low altitude	Warm desert steppe	0.11467	0.998852	0.60066	0.0271003	0.0827172
Mid latitude	Low altitude	Warm desert steppe	0.130193	0.998348	0.60066	0.0271003	0.0939144
Mid latitude	Low altitude	Warm desert steppe	0.229152	0.94164	0.60066	0.0271003	0.165298
Mid latitude	Low altitude	Warm desert steppe	0.116231	0.998808	0.707326	0.057554	0.083843
Mid latitude	Low altitude	Warm desert steppe	0.189345	0.994824	0.707326	0.057554	0.136583
Mid latitude	Low altitude	Warm desert steppe	0.211473	0.992547	0.707326	0.057554	0.152546
Mid latitude	Low altitude	Warm desert steppe	0.0354998	0.999948	0.707326	0.057554	0.0256077
Mid latitude	Low altitude	Warm desert steppe	0.138137	0.996532	0.707326	0.057554	0.0996449
High latitude	Low altitude	Warm desert steppe	0.0592263	0.999809	0.591844	0.0251572	0.0427228
High latitude	Low altitude	Warm desert steppe	0.0318799	0.99996	0.591844	0.0251572	0.0229965
High latitude	Low altitude	Warm desert steppe	0.0804241	0.999569	0.591844	0.0251572	0.0580138
High latitude	Low altitude	Warm desert steppe	0.292478	0.974681	0.591844	0.0251572	0.210978
High latitude	Low altitude	Warm desert steppe	0.116002	0.993505	0.591844	0.0251572	0.0836777
High latitude	Mid altitude	Warm desert steppe	0.107887	0.999034	0.697015	0.0540541	0.0778242
High latitude	Mid altitude	Warm desert steppe	0.114452	0.998859	0.697015	0.0540541	0.0825595
High latitude	Mid altitude	Warm desert steppe	0.182069	0.995435	0.697015	0.0540541	0.131335
High latitude	Mid altitude	Warm desert steppe	0.182069	0.995435	0.697015	0.0540541	0.131335
High latitude	Mid altitude	Warm desert steppe	0.146619	0.99719	0.697015	0.0540541	0.105764
High latitude	Mid altitude	Warm desert steppe	0.174182	0.953497	0.705663	0.0931227	0.167263
High latitude	Mid altitude	Warm desert steppe	0.0752802	0.0906563	0.409959	0.106502	0.113536

## Sheet: GLM_results
Mixed effects of locust diversity under three comprehensive conditions of grassland type, altitude and latitude.
Diversity index	Reference level	Compare level	Estimate	P value
Shannon-Wiener index	High altitude	Low altitude	0.943	0.363
		Mid altitude	1.135	0.001**
	High latitude	Low latitude	0.918	0.153
		Mid latitude	0.757	0.000**
	Mountain meadow	Temperate meadow grassland	1.552	0.000**
		Warm desert	1.053	0.672
		Warm desert grassland	1.388	0.000**
		Warm grassland	1.118	0.339
Simpson index	High altitude	Low altitude	1.003	0.808
		Mid altitude	0.973	0.000**
	High latitude	Low latitude	0.99	0.408
		Mid latitude	1.013	0.21
	Mountain meadow	Temperate meadow grassland	0.995	0.749
		Warm desert	0.976	0.313
		Warm desert grassland	0.99	0.533
		Warm grassland	0.972	0.226
Margalef richness index	High altitude	Low altitude	1.065	0.000**
		Mid altitude	1.024	0.248
	High latitude	Low latitude	0.835	0.463
		Mid latitude	1.058	0.000**
	Mountain meadow	Temperate meadow grassland	0.912	0.186
		Warm desert	1.541	0.145
		Warm desert grassland	1.195	0.008**
		Warm grassland	0.949	0.606
Berger-Parker index	High altitude	Low altitude	1.074	0.569
		Mid altitude	0.882	0.096
	High latitude	Low latitude	0.663	0.000**
		Mid latitude	0.658	0.000**
	Mountain meadow	Temperate meadow grassland	0.792	0.098
		Warm desert	0.857	0.519
		Warm desert grassland	0.74	0.045*
		Warm grassland	0.556	0.012*
Pielou uniformity index	High altitude	Low altitude	0.934	0.425
		Mid altitude	1.123	0.023*
	High latitude	Low latitude	0.954	0.555
		Mid latitude	0.724	0.000**
	Mountain meadow	Temperate meadow grassland	1.73	0.000**
		Warm desert	0.848	0.315
		Warm desert grassland	1.381	0.002**
		Warm grassland	1.25	0.155
