# Supplementary material for: Response of Grasshopper and Grasshopper Diversity to Different Grassland Types Under Enclosure Conditions
Source: Ecol Evol. 2025 Dec 17;15(12):e72704. doi: 10.1002/ece3.72704 (PMC12712233; doi:10.1002/ece3.72704)
Supplement: Supplementary file 1 — Data S1: ece372704‐sup‐0001‐DataS1.zip. [file ECE3-15-e72704-s001.zip › Indval index data.xlsx]

## Sheet: Indval index result
Note: This table contains data used for Indval index. Longitude, latitude, and altitude data are confidential for scientific research projects and are not publicly available at this time. If necessary, please contact the corresponding author.
Different altitude		Indval index					Different latitude		Indval index					Different grassland types		Indval index
Species	p-value	Species	Hight altitude	Low altitude	Mid altitude		Species	p-value	Species	High latitude	Low latitude	Mid latitude		Species	p-value	Species	Montane meadow	Temperate meadow steppe	Warm desert	Warm desert steppe	Warm steppe
Chorthippus.albomarginatus	0.001	Chorthippus.albomarginatus	0.127328	0	0.00149935		Chorthippus.albomarginatus	0.238	Calliptamus.barbarous	0.202775	0.00367767	0.128971		Chorthippus.albomarginatus	0.298	Dociostaurus.kraussi.kraussi	0.00387861	0.00230151	0.286114	0.029129	0
Chorthippus.aethalinus	0.302	Oedaleus.decorus.decorus	0.00479893	0.278795	0.347471		Chorthippus.aethalinus	0.337	Oedipoda.miniata	0.323086	0.000234488	0.0765994		Chorthippus.aethalinus	0.486	Omocestus.ventralis	0	0.000922663	0.28149	0.0284428	0
Oedaleus.decorus.decorus	0.005	Calliptamus.barbarous.barbarous	0	0.388539	0.0651288		Oedaleus.decorus.decorus	0.117	Omocestus.haemorrhoidalis	0.0121766	0.471886	0.0298008		Oedaleus.decorus.decorus	0.179	Dociostaurus.tartarus	0.00111105	0.00711343	0.431177	0.0914561	0.0651294
Calliptamus.barbarous.barbarous	0.001	Oedipoda.miniata	0	0.489055	0.0355944		Calliptamus.barbarous	0.02	Acrida.oxycephala	0.0410959	0	0		Calliptamus.barbarous	0.238	Pyrgodera.armata	0	0	0.189474	0.000974659	0
Oedipoda.miniata	0.001	Omocestus.haemorrhoidalis	0.500242	0	0.0615864		Oedipoda.miniata	0.001	Oedipoda.caerulescens	0.00745911	0.0334127	0.168228		Oedipoda.miniata	0.228	Calliptamus.coelesyriensis	0	0.00178718	0.337058	0.0122813	0
Omocestus.haemorrhoidalis	0.001	Dociostaurus.tartarus	0	0.19549	0.136078		Omocestus.haemorrhoidalis	0.001	Dociostaurus.tartarus	0.122269	0	0.199897		Omocestus.haemorrhoidalis	0.106	Stauroderus.scalaris.scalaris	0.401502	0.0967144	0	0.000417039	0.00152011
Dociostaurus.kraussi.kraussi	0.18	Sphingonotus.coerulipes	0	0.139265	0.00847981		Dociostaurus.kraussi.kraussi	0.114	Sphingonotus.coerulipes	0.192402	0	0.00254577		Dociostaurus.kraussi.kraussi	0.02
Omocestus.ventralis	0.264	Omocestus.viridulus	0.227135	0.000224632	0.000755696		Omocestus.ventralis	0.213	Omocestus.viridulus	0	0.0013442	0.0870604		Omocestus.ventralis	0.011
Acrida.oxycephala	0.142	Omocestus.petraeus	0.090905	0	0.00376315		Acrida.oxycephala	0.025	Calliptamus.coelesyriensis	0.00215797	0	0.101096		Acrida.oxycephala	0.133		0.004	0.002	0.286	0.029	0
Sphingonotus.savignyi	0.106	Calliptamus.coelesyriensis	0	0.0105466	0.0804627		Sphingonotus.savignyi	0.608	Notostaurus.albicornis	0.0541872	0	0.00278488		Sphingonotus.savignyi	0.625		0	0.001	0.281	0.028	0
Oedaleus.infernalis.Saussure	0.782	Gomphocerus.sibiricus	0.0762676	0	0.00174191		Oedaleus.infernalis.Saussure	0.112	Egnatius.apicalis	0.0401314	0	0.000156459		Oedaleus.infernalis.Saussure	0.659		0.001	0.007	0.431	0.091	0.065
Oedipoda.caerulescens	0.172	Calliptamus.italicus	0.0354052	0.164933	0.414361		Oedipoda.caerulescens	0.012	Conophyma.zhaosuensis	0	0	0.0666667		Oedipoda.caerulescens	0.54		0	0	0.189	0.001	0
Dericorys.tibialis	1	Conophyma.zhaosuensis	0.181879	0	6.73807e-05		Dericorys.tibialis	1	Stauroderus.scalaris.scalaris	0.0483594	0.258755	0.024985		Dericorys.tibialis	0.493		0	0.002	0.337	0.012	0
Dociostaurus.tartarus	0.018	Stauroderus.scalaris.scalaris	0.46559	0.000365475	0.0330721		Dociostaurus.tartarus	0.011						Dociostaurus.tartarus	0.01		0.402	0.097	0	0	0.002
Sphingonotus.coerulipes	0.003						Sphingonotus.coerulipes	0.001						Sphingonotus.coerulipes	0.353
Sphingonotus.salinus	0.299						Sphingonotus.salinus	0.888						Sphingonotus.salinus	0.999
Omocestus.viridulus	0.001						Omocestus.viridulus	0.022						Omocestus.viridulus	0.121
Omocestus.petraeus	0.007						Omocestus.petraeus	0.511						Omocestus.petraeus	0.066
Ramburiella.turcomana	0.293						Ramburiella.turcomana	0.076						Ramburiella.turcomana	0.328
Pyrgodera.armata	0.9						Pyrgodera.armata	0.338						Pyrgodera.armata	0.015
Arcyptera.fusca	0.211						Arcyptera.fusca	0.187						Arcyptera.fusca	0.101
Calliptamus.coelesyriensis	0.045						Calliptamus.coelesyriensis	0.015						Calliptamus.coelesyriensis	0.009
Gomphocerus.sibiricus	0.001						Gomphocerus.sibiricus	0.064						Gomphocerus.sibiricus	0.152
Pararcyptera.microptera.microptera	0.087						Pararcyptera.microptera.microptera	0.212						Pararcyptera.microptera.microptera	0.335
Notostaurus.albicornis	0.706						Notostaurus.albicornis	0.036						Notostaurus.albicornis	0.263
Oedaleus.decorus.asiaticus	0.279						Chrysochraon.dispar.major	0.369						Chrysochraon.dispar.major	0.905
Sphingonotus.nebulosus	0.069						Sphingonotus.nebulosus	0.117						Sphingonotus.nebulosus	0.226
Chorthippus.biguttulus	0.974						Chorthippus.biguttulus	0.489						Chorthippus.biguttulus	0.897
Calliptamus.italicus	0.002						Calliptamus.italicus	0.58						Calliptamus.italicus	0.441
Egnatius.apicalis	0.055						Egnatius.apicalis	0.035						Egnatius.apicalis	0.54
Conophyma.zhaosuensis	0.001						Conophyma.zhaosuensis	0.029						Conophyma.zhaosuensis	0.709
Stauroderus.scalaris.scalaris	0.001						Stauroderus.scalaris.scalaris	0.001						Stauroderus.scalaris.scalaris	0.008

## Sheet: species-altitude
Chorthippus albomarginatus	Chorthippus aethalinus	Oedaleus decorus decorus	Calliptamus barbarous	Oedipoda miniata	Omocestus haemorrhoidalis	Dociostaurus kraussi kraussi	Omocestus ventralis	Acrida oxycephala	Sphingonotus savignyi	Oedaleus infernalis Saussure	Oedipoda caerulescens	Dericorys tibialis	Dociostaurus tartarus	Sphingonotus coerulipes	Sphingonotus salinus	Omocestus viridulus	Omocestus petraeus	Ramburiella turcomana	Pyrgodera armata	Arcyptera fusca	Calliptamus coelesyriensis	Gomphocerus sibiricus	Pararcyptera microptera microptera	Notostaurus albicornis	Chrysochraon dispar major	Sphingonotus nebulosus	Chorthippus biguttulus	Calliptamus italicus	Egnatius apicalis	Conophyma zhaosuensis	Stauroderus scalaris scalaris
0	0	1	0	0	0	0	0	0	0	0	0	0	5.7	0	0	0	0	0	0	0	0	0	0	0	0	0	0	31.3	0	0	0
0	0	1	0	0	0	0	0	0	0	0	0	0	0	0	0	0	0	0	0	0	0	0	0	0	0	0	0	1.2	0	0	0
0	0	66.5	0	0	0	0	0	0	0	0	0	0	37	0	0	0	0	0	0	0	0	0	0	0	0	0	0	26.5	0	0	0
0	0	30	0	30	0	0	0	0	0	0	0	0	30	0	0	0	0	0	0	0	0	0	0	0	0	0	0	0	0	0	0
0	0	75	0	2.5	0	2.5	0	0	0	0	0	0	0	0	0	0	0	0	0	0	0	0	0	0	0	0	0	10	0	0	0
0	0	65.5	0	6	0	0.5	0	0	0	0	0	0	5	0	0	0	0	0	0	0	0	0	0	0	0	0	0	22.5	0	0	0
0	0	7	9	5	0	0	2	0	0	0	0	0	12	0	0	0	0	0	0	0	0	0	0	10	0	0	0	9	0	0	0
0	0	2	6	4	0	0	0	0	0	0	0	0	1	16	0	0	0	0	0	0	0	0	0	7	0	0	0	1	0	0	0
0	0	0	6	6	0	0	0	0	0	0	0	0	0	32	0	0	0	0	0	0	0	0	0	19	0	0	0	1	0	0	0
0	0	2	2	3	0	0	0	0	0	0	6	0	0	6	0	0	0	0	1	0	0	0	0	0	0	0	0	0	0	0	0
0	0	0	10	1	0	0	0	0	1	0	0	0	1	0	0	0	0	0	0	0	0	0	0	0	0	0	0	13.5	0	0	0
0	0	0	10	1	0	0	0	0	1	0	0	0	0	0	0	0	0	0	0	0	2	0	0	0	0	0	0	0	0	0	0
0	0	25	10	1	0	0	0	0	0	0	0	0	0	2	3	0	0	0	0	0	0	0	0	0	0	0	0	0	0	0	0
0	0	15	0	0	0	0	0	0	0	0	61	0	0	0	0	0	0	0	0	0	0	0	0	0	0	0	0	13	0	0	0
0	0	0	0	0	0	0	0	0	0	0	0	0	18	0	0	0	0	6	0	0	13	0	0	0	0	7	0	0	0	0	0
0	0	13	13	13	0	0	0	0	0	0	0	0	0	0	0	0	0	0	0	0	0	0	0	0	0	0	0	0	0	0	0
0	0	10.5	0	7.5	0	0	0	0	0	0	0	0	0	0	0	0	0	1	0	0	0	0	0	0	0	0	0	17	0	0	0
0	0	15	0	0	0	0	0	0	0	0	0	0	0	0	0	0	0	0	0	0	0	0	0	0	0	0	18	22	0	0	0
0	0	0	0	2	0	0	0	0	0	0	0	0	23	0	0	0	0	0	0	0	0	0	0	0	0	0	0	6	0	0	0
0	0	57	0	2	0	0	0	0	0	0	0	0	2	0	0	0	0	0	0	0	0	0	0	0	0	0	0	0	0	0	0
0	0	0	18.5	2	0	0	0	0	0	0	0	0	18	0	0	0	0	0	0	0	13	0	0	0	0	7	0	0	0	0	0
0	0	0	13	8	0	0	0	0	0	0	10.5	0	82	0	0	0	0	0	0	0	0	0	0	0	0	0	0	0	0	0	0
0	0	0	0	0	0	0	0	0	0	0	0	0	0	0	0	0	0	0	0	0	5	0	0	0	0	0	0	5	0	0	0
0	0	0	28	11	0	0	0	0	0	0	0	0	0	0	0	0	0	0	0	0	0	0	0	0	0	0	0	0	0	0	0
0	0	0	13.5	0	0	0	0	0	0	0	0	0	7	0	0	0	0	0	0	0	0	0	0	0	0	0	0	0	0	0	0
0	0	0	64	4.5	0	0	0	0	0	0	0	0	7	0	0	0	0	0	0	0	0	0	0	0	0	0	0	0	0	0	0
0	0	2	0	3	0	0	0	0	0	0	0	0	0	16	0	0	0	0	0	0	0	0	0	0	0	0	0	0	6	0	0
0	0	0	6	4	0	0	0	0	0	0	0	0	1	0	0	0	0	0	0	0	0	0	0	0	0	0	0	0	0	0	0
0	0	0	7	39	0	0	0	0	0	0	0	0	0	0	0	0	0	0	0	0	0	0	0	0	0	0	0	0	0	0	0
0	0	0	1.5	39	0	0	0	0	0	0	0	0	6	0	0	0	0	0	0	0	0	0	0	0	0	0	0	0	0	0	0
0	0	0	1.5	39	0	0	0	0	0	0	0	0	6	1	0	0	0	0	0	0	0	0	0	0	0	0	0	0	0	0	0
0	0	0	4.5	0	0	0	0	0	0	0	0	0	6	1	0	0	0	0	0	0	0	0	0	0	0	0	0	0	0	0	0
0	0	0	11.5	40	0	0	0	0	0	0	0	0	0	10	0	0	0	0	0	0	0	0	0	0	0	0	0	0	0	0	0
0	0	64	0	5	0	0	0	0	0	0	6	0	0	0	0	0	0	0	0	0	0	0	0	0	0	0	0	10.5	0	0	0
0	0	3.5	3.5	0	0	0	0	0	0	0	0	0	0	0	0	0	0	0	0	0	0	0	0	0	0	0	0	0	0	0	0
0	0	0	3.5	0	0	0	0	0	0	0	0	0	0	0	0	0	0	0	0	0	0	0	0	0	0	0	0	3.5	0	0	0
0	0	0	3.5	6	0	0	0	0	0	0	0	0	0	32	0	0	0	0	0	0	0	0	0	0	0	0	0	1	0	0	0
0	0	0	19.5	2.5	0	0	0	4.5	0	0	0	0	0	0	0	0	0	0	0	0	0	0	0	0	0	0	0	0	0	0	0
0	0	64	1.5	5	0	0	0	0	0	0	0	0	0	0	0	0	0	0	0	0	0	0	0	0	0	0	0	0	0	0	0
0	0	0	0.5	11	0	0	0	0	0	0	0	0	0	17	0	0	0	0	0	0	0	0	0	0	0	0	0	0	0	0	0
0	0	2	6	0.5	0	0	0	0	0	0	0	0	0	16	0	0	0	0	0	0	0	0	0	0	0	0	0	0	0	0	0
0	0	64	0	0	0	0	0	5.5	0	0	0	0	0	0	0	0	0	0	0	0	0	0	0	0	0	0	0	0	0	0	0
0	0	0	1.5	11	0	0	6	0	0	0	0	0	0	0	0	0	0	0	0	0	0	0	0	0	0	0	0	43	0	0	0
0	0	0	12.8	11	0	0	0	0	0	0	0	0	1	0	0	0	0	0	0	0	0	0	0	0	0	0	0	0	0	0	0
0	0	33	12	15	0	0	0	0	0	0	0	0	0	0	0	0	0	0	0	0	0	0	0	0	0	0	0	24	0	0	0
0	0	50	0	25	0	40	0	0	0	0	55	0	0	0	0	0	0	0	0	0	20	0	0	0	0	0	0	10	0	0	0
0	0	40	0	0	0	35	0	0	0	0	5	0	15	0	0	0	0	0	0	0	0	0	0	0	0	0	0	15	0	0	20
0	0	11	0	0	0	0	0	0	0	0	0	0	0	0	0	0	0	0	0	0	0	0	0	0	0	0	0	24	0	0	0
0	0	40	80	0	0	0	0	0	0	0	0	0	0	0	0	0	0	0	0	0	0	0	0	0	0	0	0	0	0	0	0
0	0	21	0	0	0	0	0	0	0	0	0	0	0	0	0	0	0	0	0	0	0	0	0	0	0	0	0	40	0	0	0
0	0	0	17	0	0	0	0	0	0	0	0	0	0	0	0	0	0	0	0	0	0	0	0	0	0	0	0	5	0	0	0
0	0	0	15	0	0	0	0	0	0	34	0	0	18	0	0	0	0	0	0	0	0	0	0	0	0	0	0	100	0	0	0
0	0	0	21	0	0	0	0	0	0	0	0	0	7	0	0	0	0	0	0	0	0	0	0	0	0	0	0	10	0	0	0
0	0	10	75	0	0	0	0	0	0	5	0	0	0	0	0	0	0	0	0	0	0	0	0	0	0	0	0	20	0	0	0
0	0	72	0	0	0	0	0	0	0	0	0	0	0	0	0	6	0	0	0	0	0	0	0	0	0	0	0	18	0	0	0
0	0	50	0	15	0	0	0	0	0	0	40	0	0	0	0	0	0	0	0	0	0	0	0	0	0	0	0	25	0	0	0
0	0	50	0	0	0	0	0	0	0	0	0	0	0	0	0	0	0	0	0	0	0	0	0	0	0	0	0	75	0	0	0
0	0	55	0	0	0	0	0	0	0	0	40	0	0	0	0	0	0	0	0	0	0	0	0	0	0	0	0	45	0	0	0
0	0	0	0	0	0	0	0	0	0	0	15	0	0	0	0	0	0	0	0	0	0	0	0	0	0	0	0	50	0	0	0
0	0	20	0	0	0	0	0	0	0	0	12	0	0	0	0	0	0	0	0	0	0	0	0	0	0	0	0	23	0	0	0
0	0	15	0	0	0	0	0	0	0	0	0	0	0	0	0	0	0	0	0	0	0	0	0	0	0	0	0	123	0	0	0
0	0	0	110	0	0	0	0	0	0	0	0	0	0	0	0	0	0	0	0	0	0	0	0	0	0	0	0	13	0	0	0
0	0	0	0	10	0	50	0	0	0	0	0	0	0	0	0	0	0	0	0	0	0	0	0	0	0	0	0	0	0	0	0
0	0	0	55	0	0	0	0	0	0	0	40	0	0	0	0	0	0	0	0	0	0	0	0	0	0	85	0	0	0	0	0
0	0	0	35	0	0	0	0	0	0	0	40	0	0	0	0	0	0	0	0	0	0	0	0	0	0	130	0	0	0	0	0
0	0	118	15	0	0	0	0	0	0	0	0	0	0	0	0	0	0	0	0	0	0	0	0	0	0	0	0	0	0	0	0
0	0	55	0	10	0	0	0	0	0	0	0	0	0	0	0	0	0	0	0	0	0	0	0	0	0	5	0	0	0	0	0
0	0	0	6	6	0	0	0	0	0	0	0	0	0	3	0	0	0	0	0	0	0	0	0	0	0	0	0	0	0	0	0
0	0	6.5	6	4	0	0	0	0	0	0	0	0	1	0	0	0	0	0	0	0	0	0	0	0	0	0	0	0	0	0	0
0	0	7	9	5	0	0	0	0	0	0	0	0	0	0	0	0	0	0	0	0	0	0	0	0	0	0	0	2	0	0	0
0	0	13	86	0	0	0	0	0	0	0	0	0	0	0	0	0	0	0	0	0	0	0	0	0	0	0	0	0	0	0	0
0	0	11	86	6	0	0	0	0	0	0	0	0	0	1	0	0	0	0	0	0	0	0	0	0	0	0	0	0	0	0	0
0	0	0	0	13	0	0	0	0	0	0	0	0	0	0	0	0	0	0	0	0	0	0	0	0	0	0	0	29	0	0	0
0	0	65.5	0	54	0	0	0	0	0	0	0	0	25	0	0	0	0	0	0	0	0	0	0	0	0	0	0	22.5	0	0	0
0	0	45	0	0	0	0	0	0	0	0	0	0	0	0	0	0	0	0	0	0	0	0	0	0	0	0	0	0	0	0	0
0	0	65.5	0	30	0	0	0	0	0	0	0	0	25	0	0	0	0	0	0	0	0	0	0	0	0	0	0	27.1	0	0	0
0	0	0	0	7.5	0	0	0	0	0	0	0	0	5	0	0	0	0	0	0	0	0	0	0	0	0	0	0	12	0	0	0
0	0	0	0	30	0	2.5	0	0	0	0	0	0	25	0	0	0	0	0	0	0	0	0	0	0	0	0	0	12	0	0	0
0	0	126.5	0	16.5	0	0	0	0	0	0	0	0	5	0	0	0	0	0	0	0	0	0	0	0	0	0	0	11	0	0	0
0	0	4	0	0	0	4.7	0	0	0	0	0	0	14	0	0	0	0	0	0	0	0	0	0	0	0	0	0	1.3	0	0	0
0	0	0	0	0	0	42.5	0	0	0	0	0	0	10	0	0	0	0	0	0	0	0	0	0	0	0	0	0	20	0	0	0
0	0	5	0	0	0	3.5	0	0	0	0	0	0	6	0	0	0	0	0	0	0	0	0	0	0	0	0	0	53	0	0	0
0	0	3	0	0	0	0	0	0	0	0	0	0	5	0	0	0	0	0	0	0	0	0	0	0	0	0	0	1	0	0	0
0	0	0	0	0	0	2	0	0	0	0	0	2.7	29	0	0	0	0	0	0.7	0	17	0	0	0	0	0	0	3.3	0	0	0
0	0	8.5	0	8	0	12.8	0	0	0	0	0	0	12.5	0	0.5	0	0	0	0.5	0	3	0	0	0	0	1	0	23.5	0	0	0
0	0	5	0	0	0	4.5	0	0	0	0	0	0	5	0	0	0	0	0	0	0	0	0	2	0.5	0	0	0	305.5	0	0	0
0	0	50	0	2	0	22	29	0	0	0	1	0	8	0	0	0	0	0	0	0	0	0	0	40	0	0	0	134	0	0	0
0	0	1	0	0	0	1	0	0	0	0	0	0	0	0	0	0	0	0	0	0	0	0	0	0	0	0	0	12	0	0	0
0	0	0	0	0	1	0	0	0	0	0	0	0	0	1	0	0	1	0	0	0	0	0	0	0	0	0	0	0	0	0	1
0	0	4	5	0	0	0	0	2	0	0	7	0	0	2	0	0	0	0	0	0	0	0	0	0	0	0	0	16	0	0	0
0	0	3	0	0	0	2	0	0	0	0	4	0	0	0	0	0	0	0	0	0	0	0	0	0	0	0	0	4	0	0	0
0	0	0	0	0	3	0	0	0	0	0	0	0	0	0	0	0	0	0	0	1	0	0	0	0	0	0	0	23	0	0	8
0	0	4	24	1	0	0	8	0	0	0	0	0	54	0	0	0	0	1	0	0	69	0	0	0	0	0	0	3	0	0	0
0	0	26	14	6	0	6	1	0	0	0	0	0	17	2	0	0	0	0	0	0	24	0	0	0	0	8	0	16	0	0	0
0	0	18	0	1	0	0	37	0	0	0	0	0	13	0	0	0	0	0	0	0	90	0	0	0	0	0	0	62	0	0	0
0	0	6	0	2	0	0	4	0	0	0	6	0	2	0	0	0	0	0	0	0	3	0	0	0	0	0	0	4	0	0	0
0	0	0	0	0	0	0	6	0	0	0	0	0	7	0	0	0	0	0	0	0	33	0	0	0	0	0	0	4	0	0	0
0	0	19	70	5	0	0	4	0	0	0	3	0	9	0	0	0	0	0	0	0	0	0	0	33	0	5	0	107	0	0	0
0	0	1	0	0	5	0	0	0	0	0	0	0	0	0	0	0	0	0	0	0	0	0	0	0	0	0	0	8	0	0	7
0	0	28	31	5	0	0	0	0	0	0	0	0	4	0	0	0	0	0	0	0	0	0	0	0	0	0	0	24	0	0	0
0	0	0	0	0	2	0	0	0	0	0	0	0	0	0	0	0	0	0	0	0	0	0	2	0	0	0	0	47	0	0	20
0	0	5	8	2	0	1	1	0	0	0	0	0	1	0	0	0	0	0	0	0	0	0	0	0	0	0	0	4	2	0	0
0	0	2	1	0	9	0	0	0	0	0	0	0	0	0	0	0	0	0	0	0	0	0	9	0	0	0	0	63	0	4	11
0	0	3	0	0	46	0	0	0	0	0	0	0	0	0	0	0	13	0	0	0	0	0	0	0	0	0	0	0	0	0	1
0	0	0	0	0	12	0	0	0	0	0	0	0	0	0	0	0	7	0	0	0	0	0	0	0	0	0	0	0	0	0	1
0	0	1	0	0	2	0	0	0	0	0	12	0	0	0	0	0	0	0	0	0	0	0	2	0	0	0	0	11	0	0	0
0	0	0	0	0	4	0	0	0	0	0	1	0	0	0	0	0	0	0	0	0	0	0	0	0	0	0	0	39	0	0	11
0	0	0	0	0	0	0	0	0	0	0	2	0	0	0	0	0	2	0	0	0	0	0	0	0	0	0	0	0	0	0	0
0	0	16	0	0	0	0	0	0	0	0	4	0	0	0	0	0	0	0	0	0	0	0	0	0	0	0	0	2	0	0	0
0	0	7	0	0	10	0	0	0	0	0	2	0	0	0	0	0	0	0	0	0	0	0	16	0	0	0	0	16	0	0	0
0	0	0	0	0	0	0	0	0	0	0	0	0	0	0	0	0	0	0	0	0	0	0	0	0	0	0	0	0	0	0	8
0	0	0	0	0	0	0	0	0	0	0	0	0	0	0	0	0	0	0	0	0	0	0	0	0	0	0	0	1	0	0	0
0	0	2.5	0	0	0	0	0	0	0	0	0	0	0	0	0	0	0	0	0	0	0	0	0	0	0	0	0	0	0	0	0
0	0	8	0	0	0	0	0	0	0	0	0	0	3	0	0	0	0	0	0	0	0	0	0	0	0	0	0	4	0	0	0
0	0	35	0	0	0	0	0	0	0	0	0	0	0	0	0	0	0	0	0	0	0	0	0	0	0	0	0	68	0	0	0
0	0	0	0	0	0	0	0	0	0	0	0	0	0	0	0	0	0	0	0	0	0	10	0	0	0	0	0	5	0	0	0
0	0	4	0	1	0	0	0	0	0	0	0	0	0	0	0	0	0	0	0	0	6.5	0	0	0	0	0	0	0	0	0	0
0	0	0	0	1	0	0	0	0	0	0	0	0	54	0	0	0	0	33	0	0	0	0	0	0	0	0	0	0	0	0	0
0	0	0	0	0	0	0	6	0	0	0	0	0	7	0	7	0	0	0	0	0	33	0	0	0	0	0	0	0	0	0	0
0	0	14	0	0	0	0	6	0	0	0	0	0	7	0	0	0	0	0	0	0	33	0	0	0	0	0	0	4	0	0	0
0	0	0	24	0	0	0	0	0	0	0	0	0	0	0	0	0	0	0	0	0	0	0	0	0	0	0	0	18	0	0	0
0	0	26	14	0	0	0	0	0	0	0	0	0	17	0	0	0	0	22	0	0	0	0	0	0	0	0	0	0	0	0	0
0	0	71	0	0	0	6	0	0	0	0	0	0	0	0	0	0	0	0	0	0	7	0	0	0	0	0	0	10	0	0	0
0	0	32	0	1	0	0	0	0	0	0	0	0	13	0	0	0	0	0	0	0	90	0	0	0	0	0	0	0	0	0	0
0	0	18	0	0	0	0	0	0	0	0	0	0	13	0	0	0	0	0	0	0	0	0	0	0	0	0	0	23.5	0	0	0
0	0	15.5	0	2	0	0	0	0	0	0	6	0	0	0	0	0	0	0	0	0	0	0	0	0	0	0	0	0	0	0	0
0	0	27.25	0	0	0	0	0	0	0	0	6	0	0	0	0	0	0	0	0	0	0	0	0	0	0	0	0	0	0	0	0
0	0	18.5	24	0	0	0	8	0	0	0	0	0	0	0	0	0	0	0	0	0	0	0	0	0	0	0	0	0	0	0	0
0	0	0	0	0	0	0	6	0	0	0	0	0	7	0	0	0	0	0	0	0	33	0	0	8.5	0	0	0	0	0	0	0
0	0	0	24	0	0	0	0	0	0	0	0	0	0	0	0	0	0	0	0	0	0	0	0	0	0	0	0	15	0	0	0
0	0	10	1	0	0	3	0	0	0	0	0	0	0	0	0	0	6	0	0	0	0	0	0	0	0	0	0	113	0	0	0
0	0	11	1	3	0	0	0	0	0	0	0	0	0	5	0	0	0	0	0	0	0	0	0	0	0	0	0	1	0	0	0
0	0	28	0	0	0	0	0	0	0	0	0	0	0	0	0	0	0	0	0	0	0	0	0	0	0	0	26.5	28	0	0	0
0	0	0	0	0	0	0	0	0	0	0	0	0	0	0	0	0	0	13.5	0	0	0	0	0	0	0	0	26	0	0	0	0
0	0	0	0	3	0	0	0	0	0	0	4.5	0	0	5	0	0	0	0	0	0	0	0	0	0	0	0	0	1	0	0	0
0	0	26.3	0	0	0	0	0	0	0	0	0	0	0	0	0	0	0	0	0	0	0	0	0	0	0	0	0	26	0	0	0
0	0	1	0	3	0	0	0	0	0	0	0	0	0	0	0	0	0	4.5	0	0	0	0	0	0	0	0	0	1	0	0	0
0	0	2	5.5	0	0	0	0	0	0	0	0	0	1	5	0	0	0	0	0	0	0	0	0	0	0	0	0	2	0	0	0
0	0	1.5	0	0	0	0	0	0	0	0	0	0	0	0	0	0	0	0	0	0	0	0	0	0	0	12	0	11	0	0	0
0	0	9.5	0	0	0	0	0	0	0	0	0	0	0	0	0	0	0	0	0	0	0	0	0	0	0	0	0	4.5	0	0	0
0	0	3.5	1	3	0	0	0	0	0	0	0	0	0	0	0	0	0	0	0	0	0	0	0	0	0	0	0	1	0	0	0
0	0	31.5	0	31.5	0	0	0	0	0	0	0	0	0	0	0	0	0	0	0	0	0	0	0	0	0	0	0	31.5	0	0	0
0	0	2	1	0	0	0	0	0	0	0	0	0	1	0	0	0	0	0	0	0	0	0	0	0	0	0	0	9	0	0	0
0	0	10	1	1	0	0	0	0	0	0	0	0	1	0	0	0	0	0	0	0	0	0	0	0	0	0	0	2	0	0	0
0	0	0	16.5	0	0	3	0	0	0	0	0	0	14	0	0	0	0	0	0	0	0	0	0	0	0	0	0	0	0	0	0
0	0	0	4.5	0	0	0	0	0	0	0	0	0	8.5	0	0	0	0	0	0	0	0	0	0	0	0	0	0	1	0	0	0
0	0	8	0	0	0	0	0	0	0	0	0	0	0	0	0	0	0	0	0	0	0	0	0	0	0	0	0	11	0	0	0
0	0	0	56	0	0	0	0	0	0	0	0	0	14	0	0	0	0	0	0	0	0	0	0	0	0	0	0	27.5	0	0	0
0	0	8	0	0	0	0	0	0	0	0	13	0	0	0	0	0	0	0	0	0	0	0	0	0	0	0	0	0	0	0	0
0	0	24	92	0	0	0	0	0	0	0	0	0	0	0	0	0	0	0	0	0	0	0	0	0	0	0	0	11.5	0	0	0
0	0	70	75	0	0	0	0	0	0	0	115	0	0	0	0	0	0	0	0	0	0	0	0	0	0	0	0	70	0	0	0
0	0	135	5	15	0	0	0	0	0	0	0	0	0	0	0	0	0	0	0	0	0	0	0	0	15	0	0	15	0	0	0
0	0	87	18	0	0	0	0	0	0	22	0	0	0	0	0	0	0	0	0	0	0	0	0	0	0	0	0	83	0	0	0
0	0	44	0	0	0	0	0	0	0	0	35	0	5	0	0	0	0	0	0	0	0	0	0	0	0	0	0	0	0	0	0
0	0	60	0	0	0	0	0	0	0	0	5	0	0	0	0	0	0	0	0	0	0	0	0	0	0	0	0	5	0	0	0
0	0	35	0	0	0	10	0	0	0	0	5	0	0	0	0	0	0	0	0	0	0	0	0	0	0	0	0	5	0	0	0
0	0	40	0	0	0	0	0	0	0	0	15	0	0	0	0	0	0	0	0	0	0	0	0	0	0	0	0	5	0	0	0
0	0	145	0	0	0	0	0	0	0	0	0	0	0	0	0	0	0	0	0	0	0	0	0	0	0	0	0	15	0	0	0
0	0	50	0	0	0	0	0	0	0	0	0	0	10	0	0	0	0	0	0	0	0	0	0	0	0	0	0	0	0	0	5
0	0	50	0	0	0	0	0	0	0	0	0	0	0	0	0	0	0	0	0	0	0	0	0	0	0	0	0	30	0	0	0
0	0	65	0	0	0	0	0	0	0	0	0	0	0	0	0	0	0	0	0	0	0	0	0	0	0	0	0	15	0	0	0
0	0	25	0	0	0	0	0	0	0	0	0	0	0	0	0	0	0	0	0	0	0	0	0	0	0	0	0	25	0	0	0
0	0	0	0	50	0	10	0	0	0	0	0	0	0	0	0	0	0	0	0	0	0	0	0	0	0	0	0	0	0	0	0
0	0	30	0	0	0	5	0	0	0	0	15	0	10	0	0	0	0	0	0	0	0	0	0	0	0	0	0	35	0	0	0
0	0	12	0	0	0	0	0	0	0	0	0	0	0	0	0	0	0	0	0	0	0	0	0	0	0	0	0	43	0	0	0
0	0	20	0	0	0	0	0	0	0	0	0	0	0	0	0	0	0	0	0	0	0	0	0	0	0	0	0	80	0	0	0
0	0	95	0	0	0	0	0	0	0	0	0	0	0	0	0	0	0	0	0	0	45	0	0	0	0	0	0	0	0	0	0
0	0	35	0	0	0	10	0	0	0	0	5	0	5	0	0	5	0	0	0	0	0	0	0	0	0	0	0	0	0	0	0
0	0	60	20	35	0	0	0	0	0	0	0	0	0	30	0	0	0	0	0	0	0	0	0	0	0	15	0	0	0	0	0
0	0	55	0	0	0	0	0	0	0	0	40	0	0	0	0	0	0	0	0	0	0	0	0	0	0	0	0	55	0	0	0
0	0	15	0	0	0	0	0	0	0	0	50	0	0	0	0	0	0	0	0	0	0	0	0	0	0	0	0	100	0	0	0
0	0	0	0	0	0	0	0	0	0	0	20	0	0	0	0	0	0	0	0	0	0	0	0	0	0	0	0	105	0	0	0
0	0	0	0	0	0	0	0	0	0	0	0	0	0	0	0	0	0	0	0	0	0	0	2	0	0	0	0	67.5	0	0	20
0	0	64.5	0	0	6	0	0	0	0	0	0	0	0	0	0	0	0	0	0	0	0	0	0	0	0	0	0	0	0	0	0
0	18	2	1	0	9	0	0	0	0	0	0	0	0	0	0	0	0	0	0	0	0	0	0	0	0	0	0	0	0	0	0
0	0	10.5	0	0	8	0	0	0	0	0	2	0	0	0	0	0	0	0	0	0	0	0	0	0	0	0	0	0	0	0	0
0	0	55	0	0	6	0	0	0	0	0	0	0	0	0	0	0	0	0	0	0	0	0	0	0	0	0	0	8.5	0	0	0
0	0	16	0	0	2	0	0	0	0	0	0	0	0	0	0	0	0	0	0	0	0	0	0	0	0	0	0	47	0	0	20
0	0	2	1	0	0	0	0	0	0	0	18	0	0	0	0	0	0	0	0	0	0	0	0	0	0	0	0	0	0	0	0
0	10.5	0	0	0	5	0	0	0	0	0	0	0	0	0	0	0	0	0	0	0	0	0	0	0	0	0	0	8	0	0	7
0	12.5	0	0	0	0	0	0	0	0	0	0	0	0	0	0	0	0	0	0	0	0	0	0	0	0	0	0	8	0	0	7
0	0	27	0	0	8	0	0	0	0	0	9	0	0	0	0	0	0	0	0	0	0	0	0	0	0	0	0	3	0	0	0
0	0	0	0	0	8	0	0	0	0	0	6.5	0	0	0	0	0	0	0	0	0	0	0	0	0	0	0	0	3	0	0	0
0	0	27	0	0	0	0	0	0	0	0	7.5	0	0	0	0	0	0	0	0	0	0	0	0	0	0	0	0	3	0	0	0
0	0	1	0	0	5	0	0	0	0	0	0	0	0	0	0	0	0	0	0	0	0	0	0	0	0	0	0	20.5	0	0	0
0	0	9	1	0	9	0	0	0	0	0	0	0	0	0	0	0	0	0	0	0	0	0	0	0	0	0	0	63	0	0	11
0	0	0	1	0	0	0	0	0	0	0	0	0	0	0	0	0	0	0	0	0	0	0	0	0	0	0	0	24	0	0	0
0	0	41.5	31	5	0	0	0	0	0	0	0	0	0	0	0	0	0	0	0	0	0	0	0	0	0	0	0	0	0	0	0
0	0	0	0	0	0	0	0	0	0	0	0	0	0	0	0	0	0	0	0	0	0	0	0	0	0	0	0	23	0	0	7
0	0	0	70	5	0	0	0	0	0	0	3	0	9	0	0	0	0	0	0	0	0	0	0	0	0	0	0	14	0	0	0
0	0	12	31	5	0	0	0	0	0	0	0	0	0	0	0	0	0	0	0	0	0	0	0	0	0	0	0	0	0	0	0
0	0	1	0	0	5	0	0	0	0	0	0	0	0	0	0	0	0	0	0	0	0	0	0	0	0	0	0	9	0	0	0
0	0	1	0	0	2	0	0	0	0	0	0	0	0	0	0	0	0	0	0	0	0	0	0	0	0	0	0	47	0	0	20
0	0	0	0	0	0	0	0	0	0	0	4	0	0	0	0	0	0	0	0	0	0	0	0	0	0	0	0	6	0	0	0
0	0	0	0	0	0	0	0	0	0	0	6.5	0	0	0	0	0	0	0	0	0	0	0	0	0	0	0	0	6.5	0	0	0
0	0	1	0	0	5	0	0	0	0	0	0	0	0	0	0	0	0	0	0	0	0	0	0	0	0	0	0	9.5	0	0	7
0	0	2	1	0	9	0	0	0	0	0	0	0	0	0	0	0	0	0	0	0	0	0	0	0	0	0	0	3.5	0	0	11
0	0	24	0	0	0	0	0	0	0	0	0	0	0	0	0	0	0	0	0	0	0	0	0	0	0	0	0	0	0	0	7
0	0	21.5	0	0	6	0	0	0	0	0	0	0	0	0	0	0	0	0	0	0	0	0	0	0	0	0	0	28	0	0	0
0	0	0	0	0	5	0	0	0	0	0	0	0	0	0	0	0	0	0	0	0	0	0	0	0	0	0	0	21.5	0	0	7
0	0	50	0	5	0	0	0	0	0	0	5	0	0	0	5	0	0	0	0	0	0	0	0	0	35	0	0	10	0	0	0
0	0	0	0	0	0	0	0	0	0	0	0	0	0	0	0	0	0	0	0	0	0	0	0	0	25	0	0	35	0	0	0
0	0	51	0	0	0	0	0	0	0	8	16	0	17	0	0	0	0	0	0	0	0	0	0	0	0	0	0	0	0	0	0
0	0	5	0	0	0	0	0	0	0	0	1	0	0	0	0	0	0	0	0	0	0	0	0	0	0	0	0	5	0	0	0
0	0	43	0	18	0	0	0	0	0	0	86	0	0	0	0	0	0	0	0	0	0	0	0	0	0	0	0	61	0	0	0
0	0	30	0	0	0	0	0	0	0	0	0	0	55	0	0	0	0	0	0	0	0	0	0	0	0	0	0	15	0	0	0
0	0	40	0	0	0	0	0	0	0	5	0	0	15	0	0	0	0	0	0	0	0	0	0	0	0	0	0	55	0	0	0
0	0	84	0	0	0	0	0	0	0	27	0	0	0	0	0	0	0	0	0	0	0	0	0	0	0	0	0	30	0	0	0
0	0	0	0	0	0	0	0	0	0	0	0	0	1	0	0	29	0	0	0	0	0	0	0	0	0	0	0	8.6	0	0	0
0	0	35	0	0	0	0	0	0	0	0	0	0	0	0	0	0	0	0	0	0	0	0	0	0	0	0	0	25	0	0	0
0	0	50	0	0	0	22	0	0	0	0	0	0	0	0	22.5	0	0	0	0	0	0	0	0	0	0	0	0	0	0	0	0
0	0	1	0	0	0	1	0	0	0	0	0	0	0	0	0	0	0	0	0	0	0	0	0	0	0	0	0	4.5	0	0	0
0	0	55.5	0	0	0	12.5	0	0	0	0	0	0	25	0	0	0	0	0	0	0	0	0	0	0	0	0	0	305.5	0	0	0
0	0	65.5	0	6	0	0	0	0	0	0	0	0	5	0	0	0	0	0	0	0	0	0	0	0	0	0	0	4.5	0	0	0
0	0	25	0	0	0	12.5	0	0	0	0	0	0	25	0	0	0	0	0	0	0	0	0	0	0	0	0	0	11.5	0	0	0
0	0	25	0	0	0	12.5	0	0	0	0	0	0	25	0	0	0	0	0	0	0	0	0	0	0	0	0	0	36	0	0	0
0	0	25	0	0	0	0	0	0	0	0	0	0	25	0	0	0	0	0	0	0	0	0	0	0	0	0	0	7	0	0	0
0	0	0	0	0	1	0	0	0	0	0	0	0	0	1	0	0	0	0	0	0	0	0	0	0	0	0	0	27.5	0	0	0
0	0	50	0	2	0	22	0	0	0	0	1	0	0	0	0	0	0	0	0	0	0	0	0	0	0	0	0	6.5	0	0	0
0	0	2	0	0	3	0	0	0	0	0	0	0	0	0	0	0	0	0	0	0	0	0	0	0	0	0	0	0	0	0	33.5
17	0	0	0	0	3	0	0	0	0	0	0	0	0	0	0	0	0	0	0	0	0	0	0	0	0	0	0	0	0	0	1
0	0	0	0	0	12	0	0	0	0	0	0	0	0	0	0	0	0	0	0	0	0	0	0	0	0	0	0	7	0	0	1
0	0	0	0	0	16	0	0	0	0	0	0	0	0	0	0	0	0	0	0	0	0	0	0	0	0	0	0	0	0	0	1
7	0	3	0	0	46	0	0	0	0	0	0	0	0	0	0	0	0	0	0	0	0	0	0	0	0	0	0	0	0	0	1
0	0	0	0	0	7	0	0	0	0	0	0	0	0	0	0	0	0	0	0	0	0	2	0	0	0	0	0	0	0	0	16
0	0	0	0	0	0	0	0	0	0	0	0	0	0	0	0	0	0	0	0	0	0	0	0	0	0	0	0	0	0	0	20
0	0	0	0	0	0	0	0	0	0	0	0	0	0	0	0	0	0	0	0	0	0	0	0	0	0	0	0	0	0	0	10
0	0	1	0	0	1	0	0	0	0	0	0	0	0	0	0	0	1	0	0	0	0	0	0	0	0	0	0	4	0	0	0
0	0	0	0	0	3.33333	0	0	0	0	0	0	0	0	0	0	0	0	0	0	3.33333	0	0	0	0	0	0	0	0	0	0	10
0	0	2	0	0	3	0	0	0	0	0	0	0	0	0	0	0	0	0	0	0	0	0	0	0	0	0	0	0	0	0	1
0	0	0	0	0	4	0	0	0	0	0	0	0	0	0	0	0	0	0	0	0	0	0	0	0	0	0	0	0	0	0	16
0	0	0	0	0	6	0	0	0	0	0	0	0	0	0	0	0	0	0	0	0	0	0	0	0	0	0	0	34	0	0	3
0	0	2	0	0	0	0	0	0	0	0	0	0	0	0	0	0	0	0	0	0	0	0	0	0	0	0	0	33	0	0	0
0	0	12	0	0	0	0	0	0	0	0	0	0	0	0	0	0	0	0	0	0	0	0	0	0	0	0	0	2	0	0	0
0	0	0	0	0	0	0	0	0	0	0	0	0	0	0	0	0	0	0	0	0	0	0	0	0	0	0	0	0	0	32	8
0	0	0	0	0	0	0	0	0	0	0	0	0	0	0	0	0	0	0	0	0	0	0	0	0	0	0	0	0	0	0	1
0	0	0	0	0	0	0	0	0	0	0	0	0	0	0	0	0	0	0	0	0	0	0	0	0	0	0	0	0	0	0	49
0	0	0	0	0	7	0	0	0	0	0	0	0	0	0	0	0	0	0	0	0	0	0	0	0	0	0	0	0	0	0	16
6	0	0	0	0	0	0	0	0	0	0	0	0	0	0	0	40	0	0	0	0	0	0	0	0	0	0	0	0	0	0	0
0	0	0	0	0	8	0	0	0	0	0	0	0	0	0	0	5	46	0	0	0	0	0	0	0	0	0	0	0	0	15	0
0	0	0	0	0	23	0	8	0	0	0	0	0	0	0	0	0	0	0	0	0	0	0	0	0	0	0	0	0	0	21	0
15	0	0	0	0	0	0	0	0	0	0	0	0	0	0	0	30	0	0	0	0	0	0	0	0	0	0	0	0	0	40	0
5	0	0	0	0	11	0	0	0	0	0	0	0	0	0	0	5	26	0	0	0	0	0	0	0	0	0	0	0	0	8	0
20	0	0	0	0	0	0	0	0	0	0	0	0	0	0	0	50	0	0	0	0	0	0	0	0	0	0	0	0	0	0	0
3	0	0	0	0	9	0	0	0	0	0	0	0	0	0	0	8	0	0	0	0	0	0	0	0	0	0	0	0	0	5	0
0	0	0	0	0	9	0	0	0	0	0	0	0	0	0	0	8	0	0	0	0	0	0	0	0	0	0	0	0	0	8	0
0	0	0	0	0	6	0	0	0	0	0	0	0	0	0	0	5	6	0	0	0	0	0	0	0	0	0	0	0	0	4	0
0	0	0	0	0	8	0	5	0	0	0	0	0	0	0	0	16	0	0	0	0	0	0	0	0	0	0	0	0	0	4	0
0	0	0	0	0	29	0	8	0	0	0	0	0	0	0	0	7	0	0	0	0	0	0	0	0	0	0	0	0	0	0	0
12	0	0	0	0	14	0	0	0	0	0	0	0	0	0	0	15	0	0	0	0	0	0	0	0	0	0	0	0	0	0	0
0	0	1	0	0	1	0	0	0	0	0	0	0	0	0	0	0	1	0	0	0	0	0	0	0	0	0	0	4	0	0	0
0	0	1	0	0	1	0	0	0	0	0	0	0	0	0	0	0	0	0	0	0	0	0	0	0	0	0	0	5	0	0	0
0	0	1	0	0	1	0	0	0	0	0	0	0	0	0	0	0	0	0	0	0	0	0	0	0	0	0	0	8	0	0	0
0	0	0	0	0	0	0	0	0	0	0	0	0	0	0	0	0	0	0	0	0	0	2	0	0	0	0	0	0	21.5	0	16
0	0	0	0	0	7	0	0	0	0	0	0	0	0	0	0	0	0	0	0	0	0	0	0	0	0	0	0	0	13	0	16
0	0	0	0	0	7	0	0	0	0	0	0	0	0	0	0	0	0	0	0	0	0	2	0	0	0	0	0	0	0	0	14
0	0	0	0	0	7	0	0	0	0	0	0	0	0	0	0	0	0	0	0	0	0	0	0	0	0	0	0	88	0	0	16
0	0	0	0	0	0	0	0	0	0	0	0	0	0	0	0	0	0	0	0	0	0	0	0	0	0	0	0	35.5	0	0	16
0	0	0	0	0	7	0	0	0	0	0	0	0	0	0	0	0	0	0	0	0	0	2	0	0	0	0	0	0	0	0	19.5
0	0	0	0	0	0	0	0	0	0	0	0	0	0	0	0	0	0	0	0	0	0	2	0	0	0	0	10	0	0	0	3
0	0	0	0	0	8	0	0	0	0	0	0	0	0	0	0	0	0	0	0	0	0	0	0	0	0	0	0	0	0	0	25.5
0	0	0	0	0	6	0	0	0	0	0	0	0	0	0	0	0	0	0	0	0	0	0	0	0	0	0	0	34	0	0	6.5
0	0	0	0	0	3	0	0	0	0	0	0	0	0	0	0	0	0	0	0	0	0	0	0	0	0	0	0	0	0	0	4
0	0	0	0	0	3	0	0	0	0	0	0	0	0	0	0	0	0	0	0	0	0	0	0	0	0	0	0	0	0	0	6
0	0	0	0	0	6.5	0	0	0	0	0	0	0	0	0	0	0	0	0	0	0	0	0	0	0	0	0	0	0	0	0	6.5
0	0	2	0	0	0	0	0	0	0	0	0	0	0	0	0	0	0	0	0	0	0	0	0	0	0	0	0	0	0	0	1
5.5	0	0	0	0	0	0	0	0	0	0	0	0	0	0	0	0	0	0	0	0	0	0	0	0	0	0	0	0	0	0	1
0	0	1	0	0	1	0	0	0	0	0	4.5	0	0	0	0	0	0	0	0	0	0	0	0	0	0	0	0	4	0	0	0
0	0	12	0	0	3	0	0	0	0	0	0	0	0	0	0	0	0	0	0	0	0	0	0	0	0	0	0	0	0	0	10
0	0	0	0	0	3	0	0	0	0	0	0	0	0	0	0	5.5	0	0	0	0	0	0	0	0	0	0	0	0	0	0	10
0	0	1	0	0	1	0	0	0	0	0	0	0	0	0	0	0	0	0	0	0	0	0	0	0	0	0	0	4	0	0	11
0	0	0	0	0	21.5	0	0	0	0	0	0	0	0	0	0	0	0	0	0	0	0	0	0	0	0	0	0	4	0	0	0
0	0	2	0	0	3	0	0	0	0	0	0	0	0	0	0	0	0	0	0	0	0	0	0	0	0	0	0	0	0	0	6

## Sheet: altitude-env
Maximum temperature	Precipitation	Relative humidity	Wind velocity	Sunlight hours	Average height of vegetation	Average vegetation coverage	Shannon	Pielou	Group
15.8899	497.83	61.4816	1.95482	7.47559	18.1481	70	0.76433	0.639056	Low altitude
15.5256	445.328	61.6386	1.99097	7.527	112.522	77.6667	0.900436	0.590224	Low altitude
15.3733	409.589	62.1808	2.03066	7.53939	20.4093	10.8	0.912941	0.663131	Low altitude
16.8838	284.023	61.7166	1.76531	7.86392	20.4093	10.8	0.912941	0.663131	Low altitude
16.6782	311.684	61.769	1.74626	7.8547	20.2378	11	0.953384	0.588036	Low altitude
16.5192	325.925	61.9071	1.67493	7.783	25.21	9	0.900436	0.590224	Low altitude
16.9664	274.287	61.6385	1.77639	7.89962	20.4093	10.8	0.912941	0.663131	Low altitude
17.1227	242.863	61.3632	1.69275	7.99376	16.1167	20.2	0.298992	0.307925	Low altitude
17.0943	240.752	61.3825	1.63213	7.97381	11.1444	20.4	0.798869	0.760961	Low altitude
15.5327	400.528	62.1948	2.02443	7.53988	22.46	50	1.4698	0.913241	Low altitude
15.0611	342.255	62.3466	1.81812	7.47744	3.55711	48.8	0.787318	0.523071	Low altitude
15.1031	346.809	62.3963	1.81651	7.4779	8.006	41.8	1.01649	0.56775	Low altitude
15.0337	351.527	62.4031	1.82148	7.46969	3.53333	63.3333	0.815162	0.863198	Low altitude
15.9447	291.124	62.9939	2.07755	7.4727	9.05556	18.6667	0.753182	0.807501	Low altitude
15.8074	330.846	62.3654	2.07578	7.53704	6.32222	15.1667	0.400455	0.485215	Low altitude
15.7649	341.601	62.3592	2.05632	7.53455	8.79667	12.3333	0.347066	0.388336	Low altitude
15.7701	339.798	62.3735	2.05345	7.53072	9.19444	8.5	0.351748	0.320175	Low altitude
15.743	345.748	62.3713	2.04316	7.5289	8.79667	12.3333	0.347066	0.388336	Low altitude
15.9459	307.538	62.4275	2.10097	7.52352	6.32222	15.1667	0.400455	0.485215	Low altitude
15.5678	313.875	62.5482	1.94776	7.45443	5.04889	13.2333	0.953846	0.699786	Low altitude
15.4882	330.418	62.4667	1.90271	7.49715	9.00556	9.94444	0.90601	0.661631	Low altitude
15.2972	338.197	62.4949	1.87815	7.47023	3.355	64	0.777477	0.744395	Low altitude
15.1204	346.663	62.4923	1.8523	7.45701	9.71	15.7	0.175834	0.253675	Low altitude
17.0802	248.614	61.2249	1.7864	8.06363	9.83	12.875	0.175496	0.253187	Low altitude
17.1421	244.499	61.4179	1.73364	7.97704	10.17	10	0.603354	0.870457	Low altitude
17.1237	244.612	61.3489	1.71752	8.005	6.24267	54	1.07447	0.733646	Low altitude
17.1227	242.863	61.3632	1.69275	7.99376	5.04889	13.2333	0.953846	0.699786	Low altitude
17.1073	242.038	61.3583	1.65264	7.98937	6.71556	10.7611	1.20909	0.754192	Low altitude
17.1097	251.681	61.4079	1.77042	7.99273	10.17	10	0.603354	0.870457	Low altitude
17.094	245.269	61.2822	1.70471	8.0298	8.33333	12.8333	0.564076	0.81379	Low altitude
17.0827	244.392	61.2961	1.66879	8.01898	13.3833	12	0.633025	0.913263	Low altitude
17.097	247.955	61.255	1.76404	8.05019	11.2433	7.31667	0.798869	0.760961	Low altitude
17.077	251.75	61.2289	1.81079	8.0687	8.10555	6.69444	0.829308	0.708273	Low altitude
17.116	248.466	61.3516	1.75689	8.01257	13.9	8.16667	0.735893	0.772765	Low altitude
17.1454	245.17	61.4677	1.74412	7.95622	10.17	10	0.603354	0.870457	Low altitude
17.1495	242.458	61.4516	1.72709	7.95849	11.2433	7.31667	0.798869	0.760961	Low altitude
17.1171	236.998	61.4652	1.67715	7.9359	8.10555	6.69444	0.829308	0.708273	Low altitude
17.1297	246.203	61.3751	1.74036	7.99846	10.17	10	0.603354	0.870457	Low altitude
17.1381	247.097	61.5172	1.75392	7.93571	14.4867	23.5667	1.09009	0.906959	Low altitude
17.1317	247.942	61.5479	1.75688	7.92168	8.98333	40.6	0.727827	0.882566	Low altitude
17.153	241.917	61.5138	1.73738	7.92956	10.17	10	0.603354	0.870457	Low altitude
17.0889	254.285	61.3845	1.7829	8.00639	3.355	64	0.777477	0.744395	Low altitude
17.147	244.078	61.4489	1.73632	7.96281	3.91111	66.3333	0.655624	0.71798	Low altitude
17.1313	246.875	61.3941	1.74681	7.99172	3.91111	66.3333	0.655624	0.71798	Low altitude
16.8068	251.258	61.1845	2.2435	8.20071	3.355	64	0.777477	0.744395	Low altitude
15.8837	305.806	62.8122	2.09224	7.55965	3.91111	66.3333	0.655624	0.71798	Low altitude
15.6541	329.344	62.3681	2.09601	7.55736	3.91111	66.3333	0.655624	0.71798	Low altitude
15.3691	407.181	62.1867	2.03332	7.54041	8.35	12.8333	0.212388	0.306411	Low altitude
15.3691	407.181	62.1867	2.03332	7.54041	10.6667	17.5	0.0903965	0.130415	Low altitude
15.3882	406.401	62.1876	2.03248	7.54047	9.63	15.2	0.18167	0.262095	Low altitude
15.6957	352.349	62.3032	2.06332	7.54639	11.6167	16	0.0543412	0.0783978	Low altitude
15.833	466.42	61.5895	1.95393	7.49602	9.23505	8.60952	1.11476	0.64453	Low altitude
15.7166	438.002	62.1015	1.9784	7.53315	2.81333	4.95	0.48832	0.468834	Low altitude
15.719	430.707	62.12	1.98352	7.53657	16.0427	26.4	0.407407	0.385897	Low altitude
15.9254	483.099	61.5375	1.94364	7.48967	12.5	27.2	0.314896	0.454299	Low altitude
15.9254	483.099	61.5375	1.94364	7.48967	8.09033	22.8	0.87164	0.602398	Low altitude
15.932	485.211	61.5314	1.9431	7.48866	15.9423	4.61667	0.378101	0.312976	Low altitude
16.0076	498.965	61.4745	1.94395	7.48602	18.0378	16.6778	0.780137	0.662775	Low altitude
15.8279	466.88	61.589	1.95467	7.49588	20.2433	4.83333	1.03229	0.740509	Low altitude
15.833	466.42	61.5895	1.95393	7.49602	17.5778	10.8333	0.735949	0.737255	Low altitude
15.833	466.42	61.5895	1.95393	7.49602	2.81333	4.95	0.48832	0.468834	Low altitude
15.637	371.448	62.259	2.04851	7.54792	2.27222	5.66667	0.509124	0.540907	Low altitude
15.6455	371.091	62.2625	2.04712	7.54727	2.50556	3.91667	0.580757	0.445085	Low altitude
15.6669	360.521	62.2843	2.05687	7.54741	3.07222	6	0.371587	0.462353	Low altitude
15.6759	357.793	62.2906	2.059	7.54713	2.81333	4.95	0.48832	0.468834	Low altitude
15.6983	349.958	62.3057	2.06709	7.54686	2.50556	3.91667	0.580757	0.445085	Low altitude
15.6983	349.958	62.3057	2.06709	7.54686	3.07222	6	0.371587	0.462353	Low altitude
17.0199	257.285	61.7245	1.76708	7.83573	2.27222	5.66667	0.509124	0.540907	Low altitude
17.101	237.385	61.6917	1.75649	7.83202	8.03333	23.2222	0.514429	0.468253	Low altitude
17.126	237.236	61.648	1.74921	7.85546	7.66875	20.7292	0.578711	0.475754	Low altitude
17.0948	247.48	61.6681	1.76106	7.85785	8.03333	23.2222	0.514429	0.468253	Low altitude
17.0199	257.285	61.7245	1.76708	7.83573	7.09722	16.9167	0.564071	0.428421	Low altitude
16.1992	352.256	62.0004	1.74475	7.75713	8.03333	23.2222	0.514429	0.468253	Low altitude
15.7624	339.304	62.6177	1.90777	7.61953	7.66875	20.7292	0.578711	0.475754	Low altitude
16.7387	302.619	61.7833	1.74357	7.83964	7.09722	16.9167	0.564071	0.428421	Low altitude
15.7849	339.229	62.6411	1.89063	7.61601	8.10556	18.5	0.596362	0.493995	Low altitude
16.9023	279.716	61.7332	1.76423	7.85079	18.0378	16.6778	0.780137	0.662775	Low altitude
15.7804	338.871	62.6369	1.89555	7.61581	7.09722	16.9167	0.564071	0.428421	Low altitude
16.5091	325.929	61.9192	1.66776	7.77535	20.2433	4.83333	1.03229	0.740509	Low altitude
15.8185	309.615	62.9149	2.0474	7.46671	5.50556	50	0.768075	0.566185	Mid altitude
15.1515	341.594	62.5371	1.87405	7.44134	18.1037	10.6667	1.07509	0.664261	Mid altitude
15.6532	350.633	62.539	1.91997	7.64579	21.5111	50	0.768075	0.566185	Mid altitude
15.2524	411.984	61.7058	2.0371	7.54606	18.1037	10.6667	1.07509	0.664261	Mid altitude
15.817	317.008	62.6545	1.98861	7.56872	28.8205	20.6667	1.2096	0.700194	Mid altitude
15.8079	318.923	62.6538	1.98017	7.5718	32.5064	27.3333	1.13679	0.604025	Mid altitude
16.4597	334.769	61.8961	1.69058	7.79745	18.6009	10.6667	1.26982	0.69008	Mid altitude
16.9033	283.327	61.6393	1.77983	7.90617	100.083	13.8	1.12578	0.666857	Mid altitude
16.8629	288.41	61.6116	1.78882	7.9243	22.6001	19.4	1.20507	0.656543	Mid altitude
16.6264	286.751	61.0637	1.95526	8.13019	15.4083	73	1.03631	0.608451	Mid altitude
16.7281	260.104	60.9184	2.09427	8.20272	8.23178	73.6	0.558317	0.383169	Mid altitude
16.712	256.695	60.8397	2.24042	8.22545	9.8481	57.8333	0.499091	0.291333	Mid altitude
13.4021	358.817	62.2717	1.94628	7.41965	13.5145	85	1.31065	0.613753	Mid altitude
14.1864	325.441	62.1827	1.91551	7.47406	17.6	44	0	0	Mid altitude
14.1366	337.703	62.2767	1.89776	7.4398	5.78533	33.2	1.06426	0.735874	Mid altitude
14.1674	359.538	62.4069	1.86561	7.40315	12.7067	50	0.547877	0.583475	Mid altitude
13.9073	369.349	62.4383	1.87485	7.38178	4.94167	51.25	0.345647	0.389126	Mid altitude
14.8361	352.364	62.4039	1.82808	7.44672	14.8	41	0.642992	0.842124	Mid altitude
15.8142	308.969	62.9237	2.0463	7.46413	5.63444	43.2	0.621753	0.39504	Mid altitude
13.7718	399.353	62.6997	1.78469	7.30069	16.5585	83.8	1.07493	0.563566	Mid altitude
15.8258	313.22	62.8798	2.04956	7.47661	14	82.6	1.08414	0.908984	Mid altitude
14.0351	390.035	62.6993	1.771	7.3136	22.0326	92	1.06046	0.54983	Mid altitude
15.8379	315.671	62.85	2.05343	7.48597	5.65444	46.3333	0.798642	0.541785	Mid altitude
14.5683	365.838	62.6669	1.81229	7.35285	11.5168	49.8	0.764656	0.435019	Mid altitude
10.4504	500.489	62.6842	2.05978	7.24313	40.5759	83.2	1.66582	0.852255	Mid altitude
15.4785	276.752	62.0717	1.85375	7.56288	15.6406	79.8	1.6659	0.832892	Mid altitude
14.9427	355.674	62.6721	1.88051	7.38188	9.90808	46.2	1.39038	0.677152	Mid altitude
12.489	443.282	62.7183	1.8795	7.2463	11.526	46.8	1.10626	0.656902	Mid altitude
13.0095	425.691	62.5866	2.05484	7.59748	4.544	91	1.26238	0.880196	Mid altitude
12.7817	434.545	62.2326	2.05456	7.56973	2.693	60.8	1.14815	0.783468	Mid altitude
10.7396	509.562	63.3849	1.97822	7.26222	9.26333	83.8	1.51169	0.743816	Mid altitude
13.0329	431.602	62.7593	1.8051	7.25272	16.5587	89.2	1.29582	0.653868	Mid altitude
15.7665	412.352	62.2214	1.98661	7.52703	6.37095	100	1.43009	0.824283	Mid altitude
15.7543	408.219	62.2435	1.98548	7.52495	6.15133	91.8	1.22101	0.772354	Mid altitude
16.0044	497.901	61.4749	1.94498	7.48619	1.96667	20	1.03478	0.866818	Mid altitude
15.9929	506.562	61.2229	1.93832	7.46423	21.2383	58.5	0.772409	0.568245	Mid altitude
13.3979	358.279	62.2632	1.94863	7.42279	3.29255	89	1.25344	0.736978	Mid altitude
14.7238	359.484	62.451	1.8329	7.43224	8.96667	13.6667	0.452443	0.652738	Mid altitude
14.2121	321.035	62.2059	1.96159	7.55423	3.355	64	0.777477	0.744395	Mid altitude
14.3321	316.63	62.0454	1.96832	7.57427	3.325	62.3333	0.905326	0.764034	Mid altitude
14.3544	316.696	62.0196	1.97857	7.58914	3.325	62.3333	0.905326	0.764034	Mid altitude
14.2021	323.739	62.0282	1.99359	7.58441	3.97778	62	0.821681	0.86956	Mid altitude
14.0608	330.477	62.0365	2.00771	7.58046	14.4867	23.5667	1.09009	0.906959	Mid altitude
13.8326	340.648	62.0658	2.0207	7.56521	3.355	64	0.777477	0.744395	Mid altitude
13.6144	350.604	62.0947	2.03252	7.55127	3.325	62.3333	0.905326	0.764034	Mid altitude
13.6565	343.055	62.1127	1.96984	7.49028	3.76944	63.3333	0.912033	0.769952	Mid altitude
13.4797	353.774	62.2564	2.01654	7.52743	3.955	62.4	0.797798	0.763037	Mid altitude
13.5273	350.955	62.262	2.0079	7.52327	13.4395	86.4	1.34308	0.62844	Mid altitude
14.1715	322.708	62.129	1.92806	7.49457	3.355	64	0.777477	0.744395	Mid altitude
14.6815	321.73	62.2493	1.8682	7.47161	2.88056	63.6667	0.803003	0.670895	Mid altitude
14.1237	325.046	62.2095	1.96905	7.55158	2.88056	63.6667	0.803003	0.670895	Mid altitude
13.6144	350.604	62.0947	2.03252	7.55127	9.05556	18.6667	0.753182	0.807501	Mid altitude
15.7667	340.204	62.3772	2.05102	7.5293	9.05556	18.6667	0.753182	0.807501	Mid altitude
15.7294	350.443	62.3577	2.04019	7.53111	3.55711	48.8	0.787318	0.523071	Mid altitude
15.7703	338.373	62.3877	2.0501	7.52656	8.79667	12.3333	0.347066	0.388336	Mid altitude
16.0048	296.014	62.878	2.10418	7.4944	8.79667	12.3333	0.347066	0.388336	Mid altitude
15.6911	361.37	62.3441	2.0264	7.52996	11.5222	10.3333	0.173761	0.158164	Mid altitude
15.7152	353.595	62.358	2.03444	7.52955	8.79667	12.3333	0.347066	0.388336	Mid altitude
15.8906	316.126	62.3986	2.09299	7.53126	8.79667	12.3333	0.347066	0.388336	Mid altitude
15.8681	319.64	62.4094	2.07943	7.52605	6.24267	54	1.07447	0.733646	Mid altitude
15.6553	387.697	62.2737	2.0092	7.53404	5.04889	13.2333	0.953846	0.699786	Mid altitude
15.8159	328.337	62.4064	2.06193	7.52396	6.24267	54	1.07447	0.733646	Mid altitude
15.6974	305.327	62.8515	1.98583	7.45436	8.31333	29.4	0.76854	0.72149	Mid altitude
15.8403	296.866	63.031	2.03477	7.47218	9.71	15.7	0.175834	0.253675	Mid altitude
15.5009	317.972	62.5547	1.95185	7.44907	9.71	15.7	0.175834	0.253675	Mid altitude
15.8484	296.17	63.0234	2.0457	7.46235	10.3333	17.3333	0.0836516	0.120684	Mid altitude
15.3055	333.285	62.5329	1.89798	7.45287	9.71	15.7	0.175834	0.253675	Mid altitude
15.0246	347.162	62.5462	1.86106	7.42889	3.91111	66.3333	0.655624	0.71798	Mid altitude
14.9651	350.342	62.5372	1.85278	7.42821	8.58333	13.8333	0.209405	0.302108	Mid altitude
16.7708	254.51	60.8807	2.20976	8.21133	3.355	64	0.777477	0.744395	Mid altitude
16.7778	253.56	61.169	2.22652	8.21004	14.4867	23.5667	1.09009	0.906959	Mid altitude
15.4506	342.543	62.6894	2.07353	7.57517	13.6137	78	1.10737	0.911127	Mid altitude
15.4506	342.543	62.6894	2.07353	7.57517	8.98333	40.6	0.727827	0.882566	Mid altitude
15.4054	346.41	62.6715	2.08082	7.57194	6.24267	54	1.07447	0.733646	Mid altitude
15.1859	402.677	61.7219	2.05339	7.55077	8.98333	40.6	0.727827	0.882566	Mid altitude
15.202	409.243	61.7104	2.04403	7.54748	12.2	47.8	0.35677	0.51471	Mid altitude
15.2234	415.693	61.6984	2.0349	7.54387	12.2	47.8	0.35677	0.51471	Mid altitude
15.2583	424.112	61.6816	2.02331	7.53864	6.4375	67.3333	1.09809	0.844515	Mid altitude
15.455	432.408	61.6669	2.00473	7.53522	5.75036	5.77857	0.747395	0.414009	Mid altitude
15.2715	364.994	62.435	2.00761	7.60704	8.98333	40.6	0.727827	0.882566	Mid altitude
15.2322	367.673	62.425	2.01257	7.60382	6.95972	60.6667	0.917599	0.766736	Mid altitude
15.1864	373.255	62.4072	2.00504	7.60656	7.3425	54.8	1.03503	0.849114	Mid altitude
15.4808	357.896	62.481	1.95512	7.63707	9.56181	47.8	1.42629	0.695726	Mid altitude
15.6188	348.446	62.5336	1.94063	7.63464	11.5813	48	1.49968	0.69011	Mid altitude
15.1402	372.62	62.4066	2.03678	7.58993	8.006	41.8	1.01649	0.56775	Mid altitude
15.0757	381.856	62.3778	2.01735	7.59521	9.56181	47.8	1.42629	0.695726	Mid altitude
15.6602	357.203	62.5213	1.89755	7.66753	8.98333	40.6	0.727827	0.882566	Mid altitude
14.8741	403.515	62.5126	2.04717	7.55205	5.9	12.1111	0.599249	0.428637	Mid altitude
15.2468	444.162	61.6295	1.99782	7.51839	4.74	43.8	0.612014	0.520949	Mid altitude
15.0802	375.86	62.5978	2.06521	7.57114	3	13.6667	0.589527	0.593217	Mid altitude
15.2272	410.585	61.7082	2.04054	7.54678	7.50794	96.3333	1.48063	0.86784	Mid altitude
15.2711	411.19	61.7075	2.03658	7.5465	18.4738	20.8	1.26674	0.74253	Mid altitude
15.2901	410.393	61.7092	2.036	7.5469	8.35	12.8333	0.212388	0.306411	Mid altitude
14.4408	373.005	62.6904	1.78698	7.33737	10.2598	67.3333	2.12249	0.874785	Mid altitude
14.1725	385.67	62.7075	1.7565	7.31782	9.57576	67.6667	2.03169	0.858372	Mid altitude
13.9464	393.972	62.7057	1.76646	7.30711	10.5295	67.6667	2.09883	0.864919	Mid altitude
14.0513	390.011	62.7047	1.76305	7.31264	9.74495	69.4	2.07009	0.863733	Mid altitude
13.7104	407.541	62.7441	1.72255	7.28427	10.2598	67.3333	2.12249	0.874785	Mid altitude
13.803	399.783	62.7122	1.76727	7.29817	10.3229	67.6667	2.11178	0.870579	Mid altitude
13.601	407.281	62.7178	1.77772	7.2872	9.74101	70.2	2.06847	0.863317	Mid altitude
13.4065	414.558	62.7221	1.79302	7.27703	6.19476	91.6	1.51451	0.870155	Mid altitude
13.1358	426.007	62.7435	1.80307	7.26054	10.5224	46.8	1.43175	0.698642	Mid altitude
12.5615	444.454	62.743	1.86429	7.24173	11.4823	48	1.51188	0.696893	Mid altitude
13.1628	437.127	62.8155	1.83336	7.24978	9.13895	42	1.53666	0.727799	Mid altitude
13.1387	438.902	62.8197	1.84563	7.24952	9.53002	45.3333	1.32802	0.685672	Mid altitude
11.8401	479.155	62.8266	1.96044	7.22926	15.4299	78.8	1.67592	0.838002	Mid altitude
12.4633	458.917	63.2847	1.83981	7.23034	10.5224	46.8	1.43175	0.698642	Mid altitude
14.1019	396.503	62.3225	1.8516	7.28345	11.4823	48	1.51188	0.696893	Mid altitude
14.2779	390.464	62.2814	1.8204	7.28538	14.4867	23.5667	1.09009	0.906959	Mid altitude
14.4	388.265	62.738	1.83807	7.33791	16.2492	89.8	1.33354	0.672288	Mid altitude
15.7867	310.081	62.9362	2.03977	7.45866	8.80103	50.2	1.06662	0.591127	Mid altitude
15.7867	310.081	62.9362	2.03977	7.45866	9.23505	8.60952	1.11476	0.64453	Mid altitude
15.235	339.677	62.621	1.92143	7.41386	16.3036	98.3333	1.34833	0.694397	Mid altitude
14.8937	357.466	62.6816	1.87122	7.37475	3.355	64	0.777477	0.744395	Mid altitude
15.2061	340.982	62.6277	1.91679	7.40987	9.30803	47.8	1.43747	0.700789	Mid altitude
15.5194	332.116	62.7923	1.97279	7.47749	11.3568	50	1.51322	0.696604	Mid altitude
15.5299	333.157	62.784	1.99238	7.48057	7.63161	45.6667	1.32281	0.683093	Mid altitude
15.6062	336.756	62.8794	2.00404	7.45849	7.63161	45.6667	1.32281	0.683093	Mid altitude
14.44	381.267	62.7366	1.81213	7.3315	9.30803	47.8	1.43747	0.700789	Mid altitude
13.5333	419.604	62.782	1.7472	7.26717	10.2598	67.3333	2.12249	0.874785	Mid altitude
12.57	456.095	63.2823	1.837	7.23467	7.63161	45.6667	1.32281	0.683093	Mid altitude
15.7636	341.135	62.3478	2.06281	7.53837	8.80103	50.2	1.06662	0.591127	Mid altitude
15.7371	348.984	62.3358	2.05281	7.53851	8.8779	8.37143	1.03551	0.603803	Mid altitude
15.7061	418.006	62.1538	2.01059	7.53883	2.82133	46.8	1.04372	0.724834	Mid altitude
15.6899	367.137	62.2965	2.03656	7.54061	7.66714	7.70476	0.996527	0.552012	Mid altitude
15.6853	367.195	62.2896	2.03988	7.54242	7.775	10.6667	0.830276	0.869344	Mid altitude
15.6715	370.084	62.2762	2.04121	7.54435	8.31333	29.4	0.76854	0.72149	Mid altitude
15.7551	415.904	62.1702	2.00504	7.53725	8.80103	50.2	1.06662	0.591127	Mid altitude
15.5119	445.646	61.6375	1.99138	7.52644	9.23505	8.60952	1.11476	0.64453	Mid altitude
16.0625	506.091	61.1787	1.94038	7.45098	12.7323	87.6	1.61219	0.644789	Mid altitude
15.932	485.211	61.5314	1.9431	7.48866	12.18	23.2	1.19107	0.740054	Mid altitude
16.9221	280.744	61.5986	1.78721	7.9257	18.0378	16.6778	0.780137	0.662775	Mid altitude
16.8329	291.144	61.5763	1.80019	7.94389	18.0378	16.6778	0.780137	0.662775	Mid altitude
16.2012	353.236	61.9819	1.75362	7.76818	8.03333	23.2222	0.514429	0.468253	Mid altitude
15.7835	328.25	62.6846	1.9192	7.57856	9.00556	9.94444	0.90601	0.661631	Mid altitude
16.4788	330.767	61.9198	1.66519	7.7793	2.82133	46.8	1.04372	0.724834	Mid altitude
16.4317	338.185	61.8491	1.73463	7.82743	2.66111	9.69444	1.21381	0.806329	Mid altitude
16.45	336.459	61.8666	1.71738	7.81629	2.98111	8.02778	1.03909	0.653704	Mid altitude
16.3769	347.239	61.8264	1.76546	7.84161	14.4017	86.6667	1.44573	0.686042	Mid altitude
15.8152	313.491	62.6158	2.0385	7.56754	12.18	23.2	1.19107	0.740054	Mid altitude
10.9092	495.361	63.3834	1.96846	7.35251	7.24217	51.6	1.12415	0.682701	Mid altitude
12.2544	437.091	62.3201	2.09981	7.51937	3.003	62.2	1.17214	0.799327	Mid altitude
10.9047	508.798	63.3975	1.9749	7.29765	7.35694	51.6667	1.23132	0.760639	Mid altitude
11.1857	475.944	62.6788	1.99398	7.23962	15.8977	80	1.6819	0.840773	Mid altitude
11.1724	478.984	62.6961	1.99172	7.23488	16.6435	85.6667	1.73172	0.869491	Mid altitude
16.525	297.572	61.113	1.9496	8.10841	3.73247	69.8333	1.14932	0.619782	Hight altitude
13.057	372.52	62.2963	1.96301	7.40284	17.9265	97	1.54704	0.715184	Hight altitude
14.9874	356.397	62.6539	1.89312	7.3946	20.9045	94	1.66018	0.874226	Hight altitude
14.7897	364.482	62.6936	1.86277	7.3674	9.243	100	1.46472	0.827135	Hight altitude
14.8203	364.279	62.6855	1.87108	7.37395	20.6817	86.4	1.81583	0.80135	Hight altitude
14.5918	374.288	62.7202	1.83593	7.34674	3.5975	38.25	0.929308	0.440566	Hight altitude
10.3584	485.075	62.5539	2.1065	7.28362	11.6015	59.6	1.4858	0.68389	Hight altitude
10.3047	490.609	62.5898	2.10125	7.27048	9.12853	47.6	1.8031	0.779618	Hight altitude
12.7511	437.979	62.29	2.05052	7.56734	17.0318	45.8	1.21926	0.705004	Hight altitude
13.4206	405.118	62.551	2.07897	7.70575	2.94408	48.8	1.16946	0.669442	Hight altitude
15.6788	474.291	60.9414	2.00689	7.48383	36.1773	99	1.23796	0.789111	Hight altitude
15.9427	467.857	61.0204	2.03685	7.47132	34.0102	84.6667	1.3803	0.686867	Hight altitude
15.7308	480.765	60.9797	2.00306	7.47202	41.3825	75.6667	1.59193	0.807559	Hight altitude
17.136	247.129	61.4342	1.75042	7.97449	8.31333	29.4	0.76854	0.72149	Hight altitude
15.6211	466.466	60.912	2.01066	7.49201	15.4299	78.8	1.67592	0.838002	Hight altitude
15.6283	467.466	60.915	2.01022	7.49087	14.0569	72	1.68353	0.826414	Hight altitude
15.6384	468.87	60.9195	2.00957	7.48931	16.4915	80.6667	1.66971	0.837943	Hight altitude
15.6384	468.87	60.9195	2.00957	7.48931	16.1137	84	1.71936	0.863455	Hight altitude
15.646	469.91	60.9237	2.00909	7.48819	14.0569	72	1.68353	0.826414	Hight altitude
15.6537	470.958	60.9283	2.00859	7.48711	16.4915	80.6667	1.66971	0.837943	Hight altitude
15.6537	470.958	60.9283	2.00859	7.48711	15.4299	78.8	1.67592	0.838002	Hight altitude
15.6628	472.185	60.9328	2.00798	7.48586	18.5397	3.84127	1.24359	0.753311	Hight altitude
15.6678	472.834	60.9367	2.00765	7.48524	18.4563	2.84127	1.42389	0.771135	Hight altitude
15.6774	474.093	60.942	2.007	7.48404	12.0853	63	1.28952	0.647591	Hight altitude
15.6889	475.58	60.9506	2.0062	7.48271	6.19476	91.6	1.51451	0.870155	Hight altitude
15.6972	476.622	60.9577	2.00561	7.48185	7.12222	87.6667	1.41236	0.855355	Hight altitude
14.9585	365.552	62.5953	1.92904	7.42582	10.49	87.6667	1.59072	0.821184	Hight altitude
14.7897	364.482	62.6936	1.86277	7.3674	8.31333	29.4	0.76854	0.72149	Hight altitude
14.6919	369.918	62.7066	1.852	7.3582	17.7806	21.4444	0.90601	0.661631	Hight altitude
15.7343	376.062	61.8472	1.92342	7.80018	16.1137	84	1.71936	0.863455	Hight altitude
15.8099	374.534	61.8245	1.90948	7.81791	16.1137	84	1.71936	0.863455	Hight altitude
15.8594	373.124	61.8151	1.90008	7.82684	16.1137	84	1.71936	0.863455	Hight altitude
16.3733	347.704	61.8035	1.7772	7.85257	14.4017	86.6667	1.44573	0.686042	Hight altitude
16.3051	352.435	61.7868	1.80135	7.86093	10.49	87.6667	1.59072	0.821184	Hight altitude
16.2251	357.224	61.7973	1.8181	7.85592	10.49	87.6667	1.59072	0.821184	Hight altitude
16.1467	361.311	61.8064	1.83549	7.85029	10.49	87.6667	1.59072	0.821184	Hight altitude
16.0825	364.476	61.799	1.85276	7.85049	10.49	87.6667	1.59072	0.821184	Hight altitude
10.6688	478.516	62.4555	2.10628	7.33999	7.35694	51.6667	1.23132	0.760639	Hight altitude
10.3121	485.687	62.5238	2.11865	7.29887	7.35694	51.6667	1.23132	0.760639	Hight altitude
10.752	473.693	62.5664	2.06097	7.27624	10.49	87.6667	1.59072	0.821184	Hight altitude
10.6948	470.169	62.5076	2.08356	7.30014	2.77167	67	1.19334	0.783828	Hight altitude
12.827	426.226	62.7796	2.11528	7.58831	6.77028	52.6667	0.915906	0.574594	Hight altitude
12.6201	443.411	63.3335	1.89666	7.52296	7.24217	51.6	1.12415	0.682701	Hight altitude
11.0408	506.847	63.3992	1.96467	7.29166	7.24217	51.6	1.12415	0.682701	Hight altitude
11.0767	496.412	63.4013	1.95222	7.31767	10.49	87.6667	1.59072	0.821184	Hight altitude
11.0788	496.578	63.4015	1.95168	7.31456	12.7323	87.6	1.61219	0.644789	Hight altitude
10.8434	478.787	62.6271	2.03531	7.25493	14.2653	73	1.6908	0.829644	Hight altitude
10.8434	478.787	62.6271	2.03531	7.25493	15.8977	80	1.6819	0.840773	Hight altitude
10.3121	485.687	62.5238	2.11865	7.29887	16.6435	85.6667	1.73172	0.869491	Hight altitude

## Sheet: species-grassland
Chorthippus albomarginatus	Chorthippus aethalinus	Oedaleus decorus decorus	Calliptamus barbarous	Oedipoda miniata	Omocestus haemorrhoidalis	Dociostaurus kraussi kraussi	Omocestus ventralis	Acrida oxycephala	Sphingonotus savignyi	Oedaleus infernalis Saussure	Oedipoda caerulescens	Dericorys tibialis	Dociostaurus tartarus	Sphingonotus coerulipes	Sphingonotus salinus	Omocestus viridulus	Omocestus petraeus	Ramburiella turcomana	Pyrgodera armata	Arcyptera fusca	Calliptamus coelesyriensis	Gomphocerus sibiricus	Pararcyptera microptera microptera	Notostaurus albicornis	Chrysochraon dispar major	Sphingonotus nebulosus	Chorthippus biguttulus	Calliptamus italicus	Egnatius apicalis	Conophyma zhaosuensis	Stauroderus scalaris scalaris
0	0	0	0	0	7	0	0	0	0	0	0	0	0	0	0	0	0	0	0	0	0	2	0	0	0	0	0	0	0	0	16
0	0	0	0	0	1	0	0	0	0	0	0	0	0	1	0	0	1	0	0	0	0	0	0	0	0	0	0	0	0	0	1
0	0	0	0	0	3	0	0	0	0	0	0	0	0	0	0	0	0	0	0	1	0	0	0	0	0	0	0	23	0	0	8
0	0	0	0	0	0	0	0	0	0	0	0	0	0	0	0	0	0	0	0	0	0	0	0	0	0	0	0	0	0	0	20
0	0	1	0	0	5	0	0	0	0	0	0	0	0	0	0	0	0	0	0	0	0	0	0	0	0	0	0	8	0	0	7
0	0	0	0	0	0	0	0	0	0	0	0	0	0	0	0	0	0	0	0	0	0	0	0	0	0	0	0	0	0	0	10
0	0	1	0	0	1	0	0	0	0	0	0	0	0	0	0	0	1	0	0	0	0	0	0	0	0	0	0	4	0	0	0
0	0	0	0	0	3.33333	0	0	0	0	0	0	0	0	0	0	0	0	0	0	3.33333	0	0	0	0	0	0	0	0	0	0	10
0	0	3	0	0	46	0	0	0	0	0	0	0	0	0	0	0	13	0	0	0	0	0	0	0	0	0	0	0	0	0	1
0	0	0	0	0	12	0	0	0	0	0	0	0	0	0	0	0	7	0	0	0	0	0	0	0	0	0	0	0	0	0	1
0	0	0	0	0	0	0	0	0	0	0	2	0	0	0	0	0	2	0	0	0	0	0	0	0	0	0	0	0	0	0	0
0	0	7	0	0	10	0	0	0	0	0	2	0	0	0	0	0	0	0	0	0	0	0	16	0	0	0	0	16	0	0	0
0	0	0	0	0	0	0	0	0	0	0	0	0	0	0	0	0	0	0	0	0	0	0	0	0	0	0	0	0	0	0	8
0	0	0	0	0	0	0	0	0	0	0	0	0	0	0	0	0	0	0	0	0	0	0	0	0	0	0	0	1	0	0	0
0	0	2.5	0	0	0	0	0	0	0	0	0	0	0	0	0	0	0	0	0	0	0	0	0	0	0	0	0	0	0	0	0
0	0	0	0	0	0	0	0	0	0	0	0	0	0	0	0	0	0	0	0	0	0	0	0	0	0	0	0	0	0	32	8
0	0	0	0	0	0	0	0	0	0	0	0	0	0	0	0	0	0	0	0	0	0	0	0	0	0	0	0	0	0	0	1
0	0	0	0	0	0	0	0	0	0	0	0	0	0	0	0	0	0	0	0	0	0	0	0	0	0	0	0	0	0	0	49
0	0	0	0	0	0	0	0	0	0	0	0	0	0	0	0	0	0	0	0	0	0	10	0	0	0	0	0	5	0	0	0
0	0	0	56	0	0	0	0	0	0	0	0	0	14	0	0	0	0	0	0	0	0	0	0	0	0	0	0	27.5	0	0	0
0	0	50	0	2	0	22	0	0	0	0	1	0	0	0	0	0	0	0	0	0	0	0	0	0	0	0	0	6.5	0	0	0
0	0	1	0	0	0	0	0	0	0	0	0	0	0	0	0	0	0	0	0	0	0	0	0	0	0	0	0	1.2	0	0	0
0	0	3	0	0	0	2	0	0	0	0	4	0	0	0	0	0	0	0	0	0	0	0	0	0	0	0	0	4	0	0	0
0	0	0	0	0	2	0	0	0	0	0	0	0	0	0	0	0	0	0	0	0	0	0	2	0	0	0	0	47	0	0	20
0	0	2	1	0	9	0	0	0	0	0	0	0	0	0	0	0	0	0	0	0	0	0	9	0	0	0	0	63	0	4	11
0	0	0	0	0	4	0	0	0	0	0	1	0	0	0	0	0	0	0	0	0	0	0	0	0	0	0	0	39	0	0	11
0	0	0	0	0	4	0	0	0	0	0	0	0	0	0	0	0	0	0	0	0	0	0	0	0	0	0	0	0	0	0	16
0	0	0	0	0	6	0	0	0	0	0	0	0	0	0	0	0	0	0	0	0	0	0	0	0	0	0	0	34	0	0	3
0	0	16	0	0	0	0	0	0	0	0	4	0	0	0	0	0	0	0	0	0	0	0	0	0	0	0	0	2	0	0	0
0	0	0	10	1	0	0	0	0	1	0	0	0	1	0	0	0	0	0	0	0	0	0	0	0	0	0	0	13.5	0	0	0
0	0	0	10	1	0	0	0	0	1	0	0	0	0	0	0	0	0	0	0	0	2	0	0	0	0	0	0	0	0	0	0
0	0	4	0	1	0	0	0	0	0	0	0	0	0	0	0	0	0	0	0	0	6.5	0	0	0	0	0	0	0	0	0	0
0	0	32	0	1	0	0	0	0	0	0	0	0	13	0	0	0	0	0	0	0	90	0	0	0	0	0	0	0	0	0	0
0	0	15.5	0	2	0	0	0	0	0	0	6	0	0	0	0	0	0	0	0	0	0	0	0	0	0	0	0	0	0	0	0
0	0	27.25	0	0	0	0	0	0	0	0	6	0	0	0	0	0	0	0	0	0	0	0	0	0	0	0	0	0	0	0	0
0	0	0	24	0	0	0	0	0	0	0	0	0	0	0	0	0	0	0	0	0	0	0	0	0	0	0	0	15	0	0	0
0	0	10	1	0	0	3	0	0	0	0	0	0	0	0	0	0	6	0	0	0	0	0	0	0	0	0	0	113	0	0	0
0	0	15	0	0	0	0	0	0	0	0	61	0	0	0	0	0	0	0	0	0	0	0	0	0	0	0	0	13	0	0	0
0	0	13	13	13	0	0	0	0	0	0	0	0	0	0	0	0	0	0	0	0	0	0	0	0	0	0	0	0	0	0	0
0	0	28	0	0	0	0	0	0	0	0	0	0	0	0	0	0	0	0	0	0	0	0	0	0	0	0	26.5	28	0	0	0
0	0	26.3	0	0	0	0	0	0	0	0	0	0	0	0	0	0	0	0	0	0	0	0	0	0	0	0	0	26	0	0	0
0	0	0	0	2	0	0	0	0	0	0	0	0	23	0	0	0	0	0	0	0	0	0	0	0	0	0	0	6	0	0	0
0	0	1.5	0	0	0	0	0	0	0	0	0	0	0	0	0	0	0	0	0	0	0	0	0	0	0	12	0	11	0	0	0
0	0	9.5	0	0	0	0	0	0	0	0	0	0	0	0	0	0	0	0	0	0	0	0	0	0	0	0	0	4.5	0	0	0
0	0	3.5	1	3	0	0	0	0	0	0	0	0	0	0	0	0	0	0	0	0	0	0	0	0	0	0	0	1	0	0	0
0	0	31.5	0	31.5	0	0	0	0	0	0	0	0	0	0	0	0	0	0	0	0	0	0	0	0	0	0	0	31.5	0	0	0
0	0	0	16.5	0	0	3	0	0	0	0	0	0	14	0	0	0	0	0	0	0	0	0	0	0	0	0	0	0	0	0	0
0	0	0	0	0	0	0	0	0	0	0	0	0	0	0	0	0	0	0	0	0	5	0	0	0	0	0	0	5	0	0	0
0	0	0	0	0	7	0	0	0	0	0	0	0	0	0	0	0	0	0	0	0	0	0	0	0	0	0	0	0	0	0	16
0	0	0	13.5	0	0	0	0	0	0	0	0	0	7	0	0	0	0	0	0	0	0	0	0	0	0	0	0	0	0	0	0
0	0	2	0	3	0	0	0	0	0	0	0	0	0	16	0	0	0	0	0	0	0	0	0	0	0	0	0	0	6	0	0
0	0	0	7	39	0	0	0	0	0	0	0	0	0	0	0	0	0	0	0	0	0	0	0	0	0	0	0	0	0	0	0
0	0	135	5	15	0	0	0	0	0	0	0	0	0	0	0	0	0	0	0	0	0	0	0	0	15	0	0	15	0	0	0
0	0	44	0	0	0	0	0	0	0	0	35	0	5	0	0	0	0	0	0	0	0	0	0	0	0	0	0	0	0	0	0
0	0	60	0	0	0	0	0	0	0	0	5	0	0	0	0	0	0	0	0	0	0	0	0	0	0	0	0	5	0	0	0
0	0	35	0	0	0	10	0	0	0	0	5	0	0	0	0	0	0	0	0	0	0	0	0	0	0	0	0	5	0	0	0
0	0	40	0	0	0	0	0	0	0	0	15	0	0	0	0	0	0	0	0	0	0	0	0	0	0	0	0	5	0	0	0
0	0	145	0	0	0	0	0	0	0	0	0	0	0	0	0	0	0	0	0	0	0	0	0	0	0	0	0	15	0	0	0
0	0	50	0	0	0	0	0	0	0	0	0	0	0	0	0	0	0	0	0	0	0	0	0	0	0	0	0	30	0	0	0
0	0	65	0	0	0	0	0	0	0	0	0	0	0	0	0	0	0	0	0	0	0	0	0	0	0	0	0	15	0	0	0
0	0	25	0	0	0	0	0	0	0	0	0	0	0	0	0	0	0	0	0	0	0	0	0	0	0	0	0	25	0	0	0
0	0	12	0	0	0	0	0	0	0	0	0	0	0	0	0	0	0	0	0	0	0	0	0	0	0	0	0	43	0	0	0
0	0	95	0	0	0	0	0	0	0	0	0	0	0	0	0	0	0	0	0	0	45	0	0	0	0	0	0	0	0	0	0
0	0	35	0	0	0	10	0	0	0	0	5	0	5	0	0	5	0	0	0	0	0	0	0	0	0	0	0	0	0	0	0
0	0	60	20	35	0	0	0	0	0	0	0	0	0	30	0	0	0	0	0	0	0	0	0	0	0	15	0	0	0	0	0
6	0	0	0	0	0	0	0	0	0	0	0	0	0	0	0	40	0	0	0	0	0	0	0	0	0	0	0	0	0	0	0
0	0	0	0	0	8	0	0	0	0	0	0	0	0	0	0	5	46	0	0	0	0	0	0	0	0	0	0	0	0	15	0
0	0	0	0	0	23	0	8	0	0	0	0	0	0	0	0	0	0	0	0	0	0	0	0	0	0	0	0	0	0	21	0
15	0	0	0	0	0	0	0	0	0	0	0	0	0	0	0	30	0	0	0	0	0	0	0	0	0	0	0	0	0	40	0
5	0	0	0	0	11	0	0	0	0	0	0	0	0	0	0	5	26	0	0	0	0	0	0	0	0	0	0	0	0	8	0
20	0	0	0	0	0	0	0	0	0	0	0	0	0	0	0	50	0	0	0	0	0	0	0	0	0	0	0	0	0	0	0
3	0	0	0	0	9	0	0	0	0	0	0	0	0	0	0	8	0	0	0	0	0	0	0	0	0	0	0	0	0	5	0
0	0	0	0	0	9	0	0	0	0	0	0	0	0	0	0	8	0	0	0	0	0	0	0	0	0	0	0	0	0	8	0
0	0	0	0	0	6	0	0	0	0	0	0	0	0	0	0	5	6	0	0	0	0	0	0	0	0	0	0	0	0	4	0
0	0	0	0	0	8	0	5	0	0	0	0	0	0	0	0	16	0	0	0	0	0	0	0	0	0	0	0	0	0	4	0
0	0	0	0	0	29	0	8	0	0	0	0	0	0	0	0	7	0	0	0	0	0	0	0	0	0	0	0	0	0	0	0
12	0	0	0	0	14	0	0	0	0	0	0	0	0	0	0	15	0	0	0	0	0	0	0	0	0	0	0	0	0	0	0
0	0	0	0	0	0	0	0	0	0	0	0	0	0	0	0	0	0	0	0	0	0	0	2	0	0	0	0	67.5	0	0	20
0	0	64.5	0	0	6	0	0	0	0	0	0	0	0	0	0	0	0	0	0	0	0	0	0	0	0	0	0	0	0	0	0
0	18	2	1	0	9	0	0	0	0	0	0	0	0	0	0	0	0	0	0	0	0	0	0	0	0	0	0	0	0	0	0
0	0	10.5	0	0	8	0	0	0	0	0	2	0	0	0	0	0	0	0	0	0	0	0	0	0	0	0	0	0	0	0	0
0	0	55	0	0	6	0	0	0	0	0	0	0	0	0	0	0	0	0	0	0	0	0	0	0	0	0	0	8.5	0	0	0
0	0	16	0	0	2	0	0	0	0	0	0	0	0	0	0	0	0	0	0	0	0	0	0	0	0	0	0	47	0	0	20
0	0	2	1	0	0	0	0	0	0	0	18	0	0	0	0	0	0	0	0	0	0	0	0	0	0	0	0	0	0	0	0
0	10.5	0	0	0	5	0	0	0	0	0	0	0	0	0	0	0	0	0	0	0	0	0	0	0	0	0	0	8	0	0	7
0	12.5	0	0	0	0	0	0	0	0	0	0	0	0	0	0	0	0	0	0	0	0	0	0	0	0	0	0	8	0	0	7
0	0	27	0	0	8	0	0	0	0	0	9	0	0	0	0	0	0	0	0	0	0	0	0	0	0	0	0	3	0	0	0
0	0	0	0	0	8	0	0	0	0	0	6.5	0	0	0	0	0	0	0	0	0	0	0	0	0	0	0	0	3	0	0	0
0	0	27	0	0	0	0	0	0	0	0	7.5	0	0	0	0	0	0	0	0	0	0	0	0	0	0	0	0	3	0	0	0
0	0	1	0	0	5	0	0	0	0	0	0	0	0	0	0	0	0	0	0	0	0	0	0	0	0	0	0	20.5	0	0	0
0	0	9	1	0	9	0	0	0	0	0	0	0	0	0	0	0	0	0	0	0	0	0	0	0	0	0	0	63	0	0	11
0	0	0	1	0	0	0	0	0	0	0	0	0	0	0	0	0	0	0	0	0	0	0	0	0	0	0	0	24	0	0	0
0	0	41.5	31	5	0	0	0	0	0	0	0	0	0	0	0	0	0	0	0	0	0	0	0	0	0	0	0	0	0	0	0
0	0	0	0	0	0	0	0	0	0	0	0	0	0	0	0	0	0	0	0	0	0	0	0	0	0	0	0	23	0	0	7
0	0	0	70	5	0	0	0	0	0	0	3	0	9	0	0	0	0	0	0	0	0	0	0	0	0	0	0	14	0	0	0
0	0	12	31	5	0	0	0	0	0	0	0	0	0	0	0	0	0	0	0	0	0	0	0	0	0	0	0	0	0	0	0
0	0	1	0	0	1	0	0	0	0	0	0	0	0	0	0	0	1	0	0	0	0	0	0	0	0	0	0	4	0	0	0
0	0	1	0	0	5	0	0	0	0	0	0	0	0	0	0	0	0	0	0	0	0	0	0	0	0	0	0	9	0	0	0
0	0	1	0	0	2	0	0	0	0	0	0	0	0	0	0	0	0	0	0	0	0	0	0	0	0	0	0	47	0	0	20
0	0	0	0	0	0	0	0	0	0	0	4	0	0	0	0	0	0	0	0	0	0	0	0	0	0	0	0	6	0	0	0
0	0	0	0	0	0	0	0	0	0	0	6.5	0	0	0	0	0	0	0	0	0	0	0	0	0	0	0	0	6.5	0	0	0
0	0	1	0	0	5	0	0	0	0	0	0	0	0	0	0	0	0	0	0	0	0	0	0	0	0	0	0	9.5	0	0	7
0	0	1	0	0	1	0	0	0	0	0	0	0	0	0	0	0	0	0	0	0	0	0	0	0	0	0	0	5	0	0	0
0	0	2	1	0	9	0	0	0	0	0	0	0	0	0	0	0	0	0	0	0	0	0	0	0	0	0	0	3.5	0	0	11
0	0	1	0	0	1	0	0	0	0	0	0	0	0	0	0	0	0	0	0	0	0	0	0	0	0	0	0	8	0	0	0
0	0	24	0	0	0	0	0	0	0	0	0	0	0	0	0	0	0	0	0	0	0	0	0	0	0	0	0	0	0	0	7
0	0	21.5	0	0	6	0	0	0	0	0	0	0	0	0	0	0	0	0	0	0	0	0	0	0	0	0	0	28	0	0	0
0	0	0	0	0	5	0	0	0	0	0	0	0	0	0	0	0	0	0	0	0	0	0	0	0	0	0	0	21.5	0	0	7
0	0	50	0	5	0	0	0	0	0	0	5	0	0	0	5	0	0	0	0	0	0	0	0	0	35	0	0	10	0	0	0
0	0	5	0	0	0	0	0	0	0	0	1	0	0	0	0	0	0	0	0	0	0	0	0	0	0	0	0	5	0	0	0
0	0	43	0	18	0	0	0	0	0	0	86	0	0	0	0	0	0	0	0	0	0	0	0	0	0	0	0	61	0	0	0
0	0	30	0	0	0	0	0	0	0	0	0	0	55	0	0	0	0	0	0	0	0	0	0	0	0	0	0	15	0	0	0
0	0	0	15	0	0	0	0	0	0	34	0	0	18	0	0	0	0	0	0	0	0	0	0	0	0	0	0	100	0	0	0
0	0	0	21	0	0	0	0	0	0	0	0	0	7	0	0	0	0	0	0	0	0	0	0	0	0	0	0	10	0	0	0
0	0	10	75	0	0	0	0	0	0	5	0	0	0	0	0	0	0	0	0	0	0	0	0	0	0	0	0	20	0	0	0
0	0	0	0	0	0	0	0	0	0	0	0	0	1	0	0	29	0	0	0	0	0	0	0	0	0	0	0	8.6	0	0	0
0	0	72	0	0	0	0	0	0	0	0	0	0	0	0	0	6	0	0	0	0	0	0	0	0	0	0	0	18	0	0	0
0	0	50	0	15	0	0	0	0	0	0	40	0	0	0	0	0	0	0	0	0	0	0	0	0	0	0	0	25	0	0	0
0	0	35	0	0	0	0	0	0	0	0	0	0	0	0	0	0	0	0	0	0	0	0	0	0	0	0	0	25	0	0	0
0	0	50	0	0	0	22	0	0	0	0	0	0	0	0	22.5	0	0	0	0	0	0	0	0	0	0	0	0	0	0	0	0
0	0	1	0	0	0	1	0	0	0	0	0	0	0	0	0	0	0	0	0	0	0	0	0	0	0	0	0	4.5	0	0	0
0	0	0	0	13	0	0	0	0	0	0	0	0	0	0	0	0	0	0	0	0	0	0	0	0	0	0	0	29	0	0	0
0	0	0	0	7.5	0	0	0	0	0	0	0	0	5	0	0	0	0	0	0	0	0	0	0	0	0	0	0	12	0	0	0
0	0	65.5	0	6	0	0	0	0	0	0	0	0	5	0	0	0	0	0	0	0	0	0	0	0	0	0	0	4.5	0	0	0
0	0	25	0	0	0	12.5	0	0	0	0	0	0	25	0	0	0	0	0	0	0	0	0	0	0	0	0	0	36	0	0	0
0	0	25	0	0	0	0	0	0	0	0	0	0	25	0	0	0	0	0	0	0	0	0	0	0	0	0	0	7	0	0	0
0	0	0	0	0	0	0	0	0	0	0	0	0	0	0	0	0	0	0	0	0	0	2	0	0	0	0	0	0	21.5	0	16
0	0	0	0	0	7	0	0	0	0	0	0	0	0	0	0	0	0	0	0	0	0	0	0	0	0	0	0	0	13	0	16
0	0	0	0	0	7	0	0	0	0	0	0	0	0	0	0	0	0	0	0	0	0	2	0	0	0	0	0	0	0	0	14
0	0	0	0	0	1	0	0	0	0	0	0	0	0	1	0	0	0	0	0	0	0	0	0	0	0	0	0	27.5	0	0	0
0	0	0	0	0	7	0	0	0	0	0	0	0	0	0	0	0	0	0	0	0	0	0	0	0	0	0	0	88	0	0	16
0	0	0	0	0	0	0	0	0	0	0	0	0	0	0	0	0	0	0	0	0	0	0	0	0	0	0	0	35.5	0	0	16
0	0	0	0	0	7	0	0	0	0	0	0	0	0	0	0	0	0	0	0	0	0	2	0	0	0	0	0	0	0	0	19.5
0	0	0	0	0	0	0	0	0	0	0	0	0	0	0	0	0	0	0	0	0	0	2	0	0	0	0	10	0	0	0	3
0	0	0	0	0	8	0	0	0	0	0	0	0	0	0	0	0	0	0	0	0	0	0	0	0	0	0	0	0	0	0	25.5
0	0	0	0	0	6	0	0	0	0	0	0	0	0	0	0	0	0	0	0	0	0	0	0	0	0	0	0	34	0	0	6.5
0	0	0	0	0	3	0	0	0	0	0	0	0	0	0	0	0	0	0	0	0	0	0	0	0	0	0	0	0	0	0	4
0	0	0	0	0	3	0	0	0	0	0	0	0	0	0	0	0	0	0	0	0	0	0	0	0	0	0	0	0	0	0	6
0	0	0	0	0	6.5	0	0	0	0	0	0	0	0	0	0	0	0	0	0	0	0	0	0	0	0	0	0	0	0	0	6.5
0	0	2	0	0	0	0	0	0	0	0	0	0	0	0	0	0	0	0	0	0	0	0	0	0	0	0	0	0	0	0	1
5.5	0	0	0	0	0	0	0	0	0	0	0	0	0	0	0	0	0	0	0	0	0	0	0	0	0	0	0	0	0	0	1
0	0	2	0	0	3	0	0	0	0	0	0	0	0	0	0	0	0	0	0	0	0	0	0	0	0	0	0	0	0	0	33.5
17	0	0	0	0	3	0	0	0	0	0	0	0	0	0	0	0	0	0	0	0	0	0	0	0	0	0	0	0	0	0	1
0	0	1	0	0	1	0	0	0	0	0	4.5	0	0	0	0	0	0	0	0	0	0	0	0	0	0	0	0	4	0	0	0
0	0	0	0	0	12	0	0	0	0	0	0	0	0	0	0	0	0	0	0	0	0	0	0	0	0	0	0	7	0	0	1
0	0	12	0	0	3	0	0	0	0	0	0	0	0	0	0	0	0	0	0	0	0	0	0	0	0	0	0	0	0	0	10
0	0	0	0	0	3	0	0	0	0	0	0	0	0	0	0	5.5	0	0	0	0	0	0	0	0	0	0	0	0	0	0	10
0	0	1	0	0	1	0	0	0	0	0	0	0	0	0	0	0	0	0	0	0	0	0	0	0	0	0	0	4	0	0	11
0	0	0	0	0	21.5	0	0	0	0	0	0	0	0	0	0	0	0	0	0	0	0	0	0	0	0	0	0	4	0	0	0
0	0	2	0	0	3	0	0	0	0	0	0	0	0	0	0	0	0	0	0	0	0	0	0	0	0	0	0	0	0	0	6
0	0	0	0	0	16	0	0	0	0	0	0	0	0	0	0	0	0	0	0	0	0	0	0	0	0	0	0	0	0	0	1
7	0	3	0	0	46	0	0	0	0	0	0	0	0	0	0	0	0	0	0	0	0	0	0	0	0	0	0	0	0	0	1
0	0	1	0	0	0	0	0	0	0	0	0	0	5.7	0	0	0	0	0	0	0	0	0	0	0	0	0	0	31.3	0	0	0
0	0	30	0	30	0	0	0	0	0	0	0	0	30	0	0	0	0	0	0	0	0	0	0	0	0	0	0	0	0	0	0
0	0	4	5	0	0	0	0	2	0	0	7	0	0	2	0	0	0	0	0	0	0	0	0	0	0	0	0	16	0	0	0
0	0	28	31	5	0	0	0	0	0	0	0	0	4	0	0	0	0	0	0	0	0	0	0	0	0	0	0	24	0	0	0
0	0	2	0	0	3	0	0	0	0	0	0	0	0	0	0	0	0	0	0	0	0	0	0	0	0	0	0	0	0	0	1
0	0	2	0	0	0	0	0	0	0	0	0	0	0	0	0	0	0	0	0	0	0	0	0	0	0	0	0	33	0	0	0
0	0	12	0	0	0	0	0	0	0	0	0	0	0	0	0	0	0	0	0	0	0	0	0	0	0	0	0	2	0	0	0
0	0	35	0	0	0	0	0	0	0	0	0	0	0	0	0	0	0	0	0	0	0	0	0	0	0	0	0	68	0	0	0
0	0	0	0	0	0	42.5	0	0	0	0	0	0	10	0	0	0	0	0	0	0	0	0	0	0	0	0	0	20	0	0	0
0	0	5	0	0	0	3.5	0	0	0	0	0	0	6	0	0	0	0	0	0	0	0	0	0	0	0	0	0	53	0	0	0
0	0	4	24	1	0	0	8	0	0	0	0	0	54	0	0	0	0	1	0	0	69	0	0	0	0	0	0	3	0	0	0
0	0	0	0	0	0	0	6	0	0	0	0	0	7	0	0	0	0	0	0	0	33	0	0	0	0	0	0	4	0	0	0
0	0	2	2	3	0	0	0	0	0	0	6	0	0	6	0	0	0	0	1	0	0	0	0	0	0	0	0	0	0	0	0
0	0	4	0	0	0	4.7	0	0	0	0	0	0	14	0	0	0	0	0	0	0	0	0	0	0	0	0	0	1.3	0	0	0
0	0	3	0	0	0	0	0	0	0	0	0	0	5	0	0	0	0	0	0	0	0	0	0	0	0	0	0	1	0	0	0
0	0	66.5	0	0	0	0	0	0	0	0	0	0	37	0	0	0	0	0	0	0	0	0	0	0	0	0	0	26.5	0	0	0
0	0	0	0	0	0	2	0	0	0	0	0	2.7	29	0	0	0	0	0	0.7	0	17	0	0	0	0	0	0	3.3	0	0	0
0	0	8.5	0	8	0	12.8	0	0	0	0	0	0	12.5	0	0.5	0	0	0	0.5	0	3	0	0	0	0	1	0	23.5	0	0	0
0	0	75	0	2.5	0	2.5	0	0	0	0	0	0	0	0	0	0	0	0	0	0	0	0	0	0	0	0	0	10	0	0	0
0	0	65.5	0	6	0	0.5	0	0	0	0	0	0	5	0	0	0	0	0	0	0	0	0	0	0	0	0	0	22.5	0	0	0
0	0	5	0	0	0	4	0	0	0	0	0	0	5	0	0	0	0	0	0	0	0	0	2	0.5	0	0	0	305.5	0	0	0
0	0	50	0	2	0	22	29	0	0	0	1	0	8	0	0	0	0	0	0	0	0	0	0	40	0	0	0	134	0	0	0
0	0	1	0	0	0	1	0	0	0	0	0	0	0	0	0	0	0	0	0	0	0	0	0	0	0	0	0	12	0	0	0
0	0	7	9	5	0	0	2	0	0	0	0	0	12	0	0	0	0	0	0	0	0	0	0	10	0	0	0	9	0	0	0
0	0	2	6	4	0	0	0	0	0	0	0	0	1	16	0	0	0	0	0	0	0	0	0	7	0	0	0	1	0	0	0
0	0	0	6	6	0	0	0	0	0	0	0	0	0	32	0	0	0	0	0	0	0	0	0	19	0	0	0	1	0	0	0
0	0	26	14	6	0	6	1	0	0	0	0	0	17	2	0	0	0	0	0	0	24	0	0	0	0	8	0	16	0	0	0
0	0	18	0	1	0	0	37	0	0	0	0	0	13	0	0	0	0	0	0	0	90	0	0	0	0	0	0	62	0	0	0
0	0	6	0	2	0	0	4	0	0	0	6	0	2	0	0	0	0	0	0	0	3	0	0	0	0	0	0	4	0	0	0
0	0	19	70	5	0	0	4	0	0	0	3	0	9	0	0	0	0	0	0	0	0	0	0	33	0	5	0	107	0	0	0
0	0	5	8	2	0	1	1	0	0	0	0	0	1	0	0	0	0	0	0	0	0	0	0	0	0	0	0	4	2	0	0
0	0	1	0	0	2	0	0	0	0	0	12	0	0	0	0	0	0	0	0	0	0	0	2	0	0	0	0	11	0	0	0
0	0	8	0	0	0	0	0	0	0	0	0	0	3	0	0	0	0	0	0	0	0	0	0	0	0	0	0	4	0	0	0
0	0	0	0	1	0	0	0	0	0	0	0	0	54	0	0	0	0	33	0	0	0	0	0	0	0	0	0	0	0	0	0
0	0	0	0	0	0	0	6	0	0	0	0	0	7	0	7	0	0	0	0	0	33	0	0	0	0	0	0	0	0	0	0
0	0	14	0	0	0	0	6	0	0	0	0	0	7	0	0	0	0	0	0	0	33	0	0	0	0	0	0	4	0	0	0
0	0	0	24	0	0	0	0	0	0	0	0	0	0	0	0	0	0	0	0	0	0	0	0	0	0	0	0	18	0	0	0
0	0	26	14	0	0	0	0	0	0	0	0	0	17	0	0	0	0	22	0	0	0	0	0	0	0	0	0	0	0	0	0
0	0	71	0	0	0	6	0	0	0	0	0	0	0	0	0	0	0	0	0	0	7	0	0	0	0	0	0	10	0	0	0
0	0	18	0	0	0	0	0	0	0	0	0	0	13	0	0	0	0	0	0	0	0	0	0	0	0	0	0	23.5	0	0	0
0	0	18.5	24	0	0	0	8	0	0	0	0	0	0	0	0	0	0	0	0	0	0	0	0	0	0	0	0	0	0	0	0
0	0	0	0	0	0	0	6	0	0	0	0	0	7	0	0	0	0	0	0	0	33	0	0	8.5	0	0	0	0	0	0	0
0	0	25	10	1	0	0	0	0	0	0	0	0	0	2	3	0	0	0	0	0	0	0	0	0	0	0	0	0	0	0	0
0	0	0	0	0	0	0	0	0	0	0	0	0	18	0	0	0	0	6	0	0	13	0	0	0	0	7	0	0	0	0	0
0	0	10.5	0	7.5	0	0	0	0	0	0	0	0	0	0	0	0	0	1	0	0	0	0	0	0	0	0	0	17	0	0	0
0	0	11	1	3	0	0	0	0	0	0	0	0	0	5	0	0	0	0	0	0	0	0	0	0	0	0	0	1	0	0	0
0	0	0	0	0	0	0	0	0	0	0	0	0	0	0	0	0	0	13.5	0	0	0	0	0	0	0	0	26	0	0	0	0
0	0	0	0	3	0	0	0	0	0	0	4.5	0	0	5	0	0	0	0	0	0	0	0	0	0	0	0	0	1	0	0	0
0	0	15	0	0	0	0	0	0	0	0	0	0	0	0	0	0	0	0	0	0	0	0	0	0	0	0	18	22	0	0	0
0	0	1	0	3	0	0	0	0	0	0	0	0	0	0	0	0	0	4.5	0	0	0	0	0	0	0	0	0	1	0	0	0
0	0	2	5.5	0	0	0	0	0	0	0	0	0	1	5	0	0	0	0	0	0	0	0	0	0	0	0	0	2	0	0	0
0	0	2	1	0	0	0	0	0	0	0	0	0	1	0	0	0	0	0	0	0	0	0	0	0	0	0	0	9	0	0	0
0	0	57	0	2	0	0	0	0	0	0	0	0	2	0	0	0	0	0	0	0	0	0	0	0	0	0	0	0	0	0	0
0	0	10	1	1	0	0	0	0	0	0	0	0	1	0	0	0	0	0	0	0	0	0	0	0	0	0	0	2	0	0	0
0	0	0	18.5	2	0	0	0	0	0	0	0	0	18	0	0	0	0	0	0	0	13	0	0	0	0	7	0	0	0	0	0
0	0	0	4.5	0	0	0	0	0	0	0	0	0	8.5	0	0	0	0	0	0	0	0	0	0	0	0	0	0	1	0	0	0
0	0	0	13	8	0	0	0	0	0	0	10.5	0	82	0	0	0	0	0	0	0	0	0	0	0	0	0	0	0	0	0	0
0	0	8	0	0	0	0	0	0	0	0	0	0	0	0	0	0	0	0	0	0	0	0	0	0	0	0	0	11	0	0	0
0	0	0	28	11	0	0	0	0	0	0	0	0	0	0	0	0	0	0	0	0	0	0	0	0	0	0	0	0	0	0	0
0	0	0	64	4.5	0	0	0	0	0	0	0	0	7	0	0	0	0	0	0	0	0	0	0	0	0	0	0	0	0	0	0
0	0	0	6	4	0	0	0	0	0	0	0	0	1	0	0	0	0	0	0	0	0	0	0	0	0	0	0	0	0	0	0
0	0	0	1.5	39	0	0	0	0	0	0	0	0	6	0	0	0	0	0	0	0	0	0	0	0	0	0	0	0	0	0	0
0	0	0	1.5	39	0	0	0	0	0	0	0	0	6	1	0	0	0	0	0	0	0	0	0	0	0	0	0	0	0	0	0
0	0	0	4.5	0	0	0	0	0	0	0	0	0	6	1	0	0	0	0	0	0	0	0	0	0	0	0	0	0	0	0	0
0	0	0	11.5	40	0	0	0	0	0	0	0	0	0	10	0	0	0	0	0	0	0	0	0	0	0	0	0	0	0	0	0
0	0	64	0	5	0	0	0	0	0	0	6	0	0	0	0	0	0	0	0	0	0	0	0	0	0	0	0	10.5	0	0	0
0	0	3.5	3.5	0	0	0	0	0	0	0	0	0	0	0	0	0	0	0	0	0	0	0	0	0	0	0	0	0	0	0	0
0	0	0	3.5	0	0	0	0	0	0	0	0	0	0	0	0	0	0	0	0	0	0	0	0	0	0	0	0	3.5	0	0	0
0	0	0	3.5	6	0	0	0	0	0	0	0	0	0	32	0	0	0	0	0	0	0	0	0	0	0	0	0	1	0	0	0
0	0	0	19.5	2.5	0	0	0	4.5	0	0	0	0	0	0	0	0	0	0	0	0	0	0	0	0	0	0	0	0	0	0	0
0	0	64	1.5	5	0	0	0	0	0	0	0	0	0	0	0	0	0	0	0	0	0	0	0	0	0	0	0	0	0	0	0
0	0	0	0.5	11	0	0	0	0	0	0	0	0	0	17	0	0	0	0	0	0	0	0	0	0	0	0	0	0	0	0	0
0	0	2	6	0.5	0	0	0	0	0	0	0	0	0	16	0	0	0	0	0	0	0	0	0	0	0	0	0	0	0	0	0
0	0	64	0	0	0	0	0	5.5	0	0	0	0	0	0	0	0	0	0	0	0	0	0	0	0	0	0	0	0	0	0	0
0	0	0	1.5	11	0	0	6	0	0	0	0	0	0	0	0	0	0	0	0	0	0	0	0	0	0	0	0	43	0	0	0
0	0	0	12.8	11	0	0	0	0	0	0	0	0	1	0	0	0	0	0	0	0	0	0	0	0	0	0	0	0	0	0	0
0	0	8	0	0	0	0	0	0	0	0	13	0	0	0	0	0	0	0	0	0	0	0	0	0	0	0	0	0	0	0	0
0	0	24	92	0	0	0	0	0	0	0	0	0	0	0	0	0	0	0	0	0	0	0	0	0	0	0	0	11.5	0	0	0
0	0	33	12	15	0	0	0	0	0	0	0	0	0	0	0	0	0	0	0	0	0	0	0	0	0	0	0	24	0	0	0
0	0	70	75	0	0	0	0	0	0	0	115	0	0	0	0	0	0	0	0	0	0	0	0	0	0	0	0	70	0	0	0
0	0	87	18	0	0	0	0	0	0	22	0	0	0	0	0	0	0	0	0	0	0	0	0	0	0	0	0	83	0	0	0
0	0	50	0	25	0	40	0	0	0	0	55	0	0	0	0	0	0	0	0	0	20	0	0	0	0	0	0	10	0	0	0
0	0	40	0	0	0	35	0	0	0	0	5	0	15	0	0	0	0	0	0	0	0	0	0	0	0	0	0	15	0	0	20
0	0	50	0	0	0	0	0	0	0	0	0	0	10	0	0	0	0	0	0	0	0	0	0	0	0	0	0	0	0	0	5
0	0	0	0	50	0	10	0	0	0	0	0	0	0	0	0	0	0	0	0	0	0	0	0	0	0	0	0	0	0	0	0
0	0	30	0	0	0	5	0	0	0	0	15	0	10	0	0	0	0	0	0	0	0	0	0	0	0	0	0	35	0	0	0
0	0	20	0	0	0	0	0	0	0	0	0	0	0	0	0	0	0	0	0	0	0	0	0	0	0	0	0	80	0	0	0
0	0	55	0	0	0	0	0	0	0	0	40	0	0	0	0	0	0	0	0	0	0	0	0	0	0	0	0	55	0	0	0
0	0	15	0	0	0	0	0	0	0	0	50	0	0	0	0	0	0	0	0	0	0	0	0	0	0	0	0	100	0	0	0
0	0	0	0	0	0	0	0	0	0	0	20	0	0	0	0	0	0	0	0	0	0	0	0	0	0	0	0	105	0	0	0
0	0	11	0	0	0	0	0	0	0	0	0	0	0	0	0	0	0	0	0	0	0	0	0	0	0	0	0	24	0	0	0
0	0	40	80	0	0	0	0	0	0	0	0	0	0	0	0	0	0	0	0	0	0	0	0	0	0	0	0	0	0	0	0
0	0	21	0	0	0	0	0	0	0	0	0	0	0	0	0	0	0	0	0	0	0	0	0	0	0	0	0	40	0	0	0
0	0	0	17	0	0	0	0	0	0	0	0	0	0	0	0	0	0	0	0	0	0	0	0	0	0	0	0	5	0	0	0
0	0	0	0	0	0	0	0	0	0	0	0	0	0	0	0	0	0	0	0	0	0	0	0	0	25	0	0	35	0	0	0
0	0	51	0	0	0	0	0	0	0	8	16	0	17	0	0	0	0	0	0	0	0	0	0	0	0	0	0	0	0	0	0
0	0	40	0	0	0	0	0	0	0	5	0	0	15	0	0	0	0	0	0	0	0	0	0	0	0	0	0	55	0	0	0
0	0	84	0	0	0	0	0	0	0	27	0	0	0	0	0	0	0	0	0	0	0	0	0	0	0	0	0	30	0	0	0
0	0	50	0	0	0	0	0	0	0	0	0	0	0	0	0	0	0	0	0	0	0	0	0	0	0	0	0	75	0	0	0
0	0	55	0	0	0	0	0	0	0	0	40	0	0	0	0	0	0	0	0	0	0	0	0	0	0	0	0	45	0	0	0
0	0	0	0	0	0	0	0	0	0	0	15	0	0	0	0	0	0	0	0	0	0	0	0	0	0	0	0	50	0	0	0
0	0	20	0	0	0	0	0	0	0	0	12	0	0	0	0	0	0	0	0	0	0	0	0	0	0	0	0	23	0	0	0
0	0	15	0	0	0	0	0	0	0	0	0	0	0	0	0	0	0	0	0	0	0	0	0	0	0	0	0	123	0	0	0
0	0	0	110	0	0	0	0	0	0	0	0	0	0	0	0	0	0	0	0	0	0	0	0	0	0	0	0	13	0	0	0
0	0	0	0	10	0	50	0	0	0	0	0	0	0	0	0	0	0	0	0	0	0	0	0	0	0	0	0	0	0	0	0
0	0	0	55	0	0	0	0	0	0	0	40	0	0	0	0	0	0	0	0	0	0	0	0	0	0	85	0	0	0	0	0
0	0	0	35	0	0	0	0	0	0	0	40	0	0	0	0	0	0	0	0	0	0	0	0	0	0	130	0	0	0	0	0
0	0	118	15	0	0	0	0	0	0	0	0	0	0	0	0	0	0	0	0	0	0	0	0	0	0	0	0	0	0	0	0
0	0	55	0	10	0	0	0	0	0	0	0	0	0	0	0	0	0	0	0	0	0	0	0	0	0	5	0	0	0	0	0
0	0	0	6	6	0	0	0	0	0	0	0	0	0	3	0	0	0	0	0	0	0	0	0	0	0	0	0	0	0	0	0
0	0	6.5	6	4	0	0	0	0	0	0	0	0	1	0	0	0	0	0	0	0	0	0	0	0	0	0	0	0	0	0	0
0	0	7	9	5	0	0	0	0	0	0	0	0	0	0	0	0	0	0	0	0	0	0	0	0	0	0	0	2	0	0	0
0	0	13	86	0	0	0	0	0	0	0	0	0	0	0	0	0	0	0	0	0	0	0	0	0	0	0	0	0	0	0	0
0	0	11	86	6	0	0	0	0	0	0	0	0	0	1	0	0	0	0	0	0	0	0	0	0	0	0	0	0	0	0	0
0	0	55.5	0	0	0	12.5	0	0	0	0	0	0	25	0	0	0	0	0	0	0	0	0	0	0	0	0	0	305.5	0	0	0
0	0	65.5	0	54	0	0	0	0	0	0	0	0	25	0	0	0	0	0	0	0	0	0	0	0	0	0	0	22.5	0	0	0
0	0	45	0	0	0	0	0	0	0	0	0	0	0	0	0	0	0	0	0	0	0	0	0	0	0	0	0	0	0	0	0
0	0	65.5	0	30	0	0	0	0	0	0	0	0	25	0	0	0	0	0	0	0	0	0	0	0	0	0	0	27.1	0	0	0
0	0	0	0	30	0	2.5	0	0	0	0	0	0	25	0	0	0	0	0	0	0	0	0	0	0	0	0	0	12	0	0	0
0	0	126.5	0	16.5	0	0	0	0	0	0	0	0	5	0	0	0	0	0	0	0	0	0	0	0	0	0	0	11	0	0	0
0	0	25	0	0	0	12.5	0	0	0	0	0	0	25	0	0	0	0	0	0	0	0	0	0	0	0	0	0	11.5	0	0	0

## Sheet: grassland-env
Maximum temperature	Precipitation	Relative humidity	Wind velocity	Sunlight hours	Average height of vegetation	Average vegetation coverage	Shannon	Pielou	Group
15.8185	309.615	62.9149	2.0474	7.46671	5.50556	50	0.768075	0.566185	Montane meadow
15.1515	341.594	62.5371	1.87405	7.44134	18.1037	10.6667	1.07509	0.664261	Montane meadow
15.8899	497.83	61.4816	1.95482	7.47559	18.1481	70	0.76433	0.639056	Montane meadow
15.5256	445.328	61.6386	1.99097	7.527	112.522	77.6667	0.900436	0.590224	Montane meadow
15.6532	350.633	62.539	1.91997	7.64579	21.5111	50	0.768075	0.566185	Montane meadow
15.2524	411.984	61.7058	2.0371	7.54606	18.1037	10.6667	1.07509	0.664261	Montane meadow
15.3733	409.589	62.1808	2.03066	7.53939	20.4093	10.8	0.912941	0.663131	Montane meadow
15.817	317.008	62.6545	1.98861	7.56872	28.8205	20.6667	1.2096	0.700194	Montane meadow
15.8079	318.923	62.6538	1.98017	7.5718	32.5064	27.3333	1.13679	0.604025	Montane meadow
16.8838	284.023	61.7166	1.76531	7.86392	20.4093	10.8	0.912941	0.663131	Montane meadow
16.6782	311.684	61.769	1.74626	7.8547	20.2378	11	0.953384	0.588036	Montane meadow
16.5192	325.925	61.9071	1.67493	7.783	25.21	9	0.900436	0.590224	Montane meadow
16.4597	334.769	61.8961	1.69058	7.79745	18.6009	10.6667	1.26982	0.69008	Montane meadow
16.9033	283.327	61.6393	1.77983	7.90617	100.083	13.8	1.12578	0.666857	Montane meadow
16.8629	288.41	61.6116	1.78882	7.9243	22.6001	19.4	1.20507	0.656543	Montane meadow
16.9664	274.287	61.6385	1.77639	7.89962	20.4093	10.8	0.912941	0.663131	Montane meadow
16.525	297.572	61.113	1.9496	8.10841	3.73247	69.8333	1.14932	0.619782	Montane meadow
16.6264	286.751	61.0637	1.95526	8.13019	15.4083	73	1.03631	0.608451	Montane meadow
16.7281	260.104	60.9184	2.09427	8.20272	8.23178	73.6	0.558317	0.383169	Montane meadow
17.1227	242.863	61.3632	1.69275	7.99376	16.1167	20.2	0.298992	0.307925	Montane meadow
17.0943	240.752	61.3825	1.63213	7.97381	11.1444	20.4	0.798869	0.760961	Montane meadow
16.712	256.695	60.8397	2.24042	8.22545	9.8481	57.8333	0.499091	0.291333	Temperate meadow steppe
13.4021	358.817	62.2717	1.94628	7.41965	13.5145	85	1.31065	0.613753	Temperate meadow steppe
13.057	372.52	62.2963	1.96301	7.40284	17.9265	97	1.54704	0.715184	Temperate meadow steppe
14.1864	325.441	62.1827	1.91551	7.47406	17.6	44	0	0	Temperate meadow steppe
14.1366	337.703	62.2767	1.89776	7.4398	5.78533	33.2	1.06426	0.735874	Temperate meadow steppe
14.1674	359.538	62.4069	1.86561	7.40315	12.7067	50	0.547877	0.583475	Temperate meadow steppe
13.9073	369.349	62.4383	1.87485	7.38178	4.94167	51.25	0.345647	0.389126	Temperate meadow steppe
14.8361	352.364	62.4039	1.82808	7.44672	14.8	41	0.642992	0.842124	Temperate meadow steppe
15.8142	308.969	62.9237	2.0463	7.46413	5.63444	43.2	0.621753	0.39504	Temperate meadow steppe
13.7718	399.353	62.6997	1.78469	7.30069	16.5585	83.8	1.07493	0.563566	Temperate meadow steppe
15.8258	313.22	62.8798	2.04956	7.47661	14	82.6	1.08414	0.908984	Temperate meadow steppe
14.0351	390.035	62.6993	1.771	7.3136	22.0326	92	1.06046	0.54983	Temperate meadow steppe
15.8379	315.671	62.85	2.05343	7.48597	5.65444	46.3333	0.798642	0.541785	Temperate meadow steppe
14.9874	356.397	62.6539	1.89312	7.3946	20.9045	94	1.66018	0.874226	Temperate meadow steppe
14.5683	365.838	62.6669	1.81229	7.35285	11.5168	49.8	0.764656	0.435019	Temperate meadow steppe
14.7897	364.482	62.6936	1.86277	7.3674	9.243	100	1.46472	0.827135	Temperate meadow steppe
14.8203	364.279	62.6855	1.87108	7.37395	20.6817	86.4	1.81583	0.80135	Temperate meadow steppe
10.4504	500.489	62.6842	2.05978	7.24313	40.5759	83.2	1.66582	0.852255	Temperate meadow steppe
14.5918	374.288	62.7202	1.83593	7.34674	3.5975	38.25	0.929308	0.440566	Temperate meadow steppe
15.4785	276.752	62.0717	1.85375	7.56288	15.6406	79.8	1.6659	0.832892	Temperate meadow steppe
14.9427	355.674	62.6721	1.88051	7.38188	9.90808	46.2	1.39038	0.677152	Temperate meadow steppe
12.489	443.282	62.7183	1.8795	7.2463	11.526	46.8	1.10626	0.656902	Temperate meadow steppe
10.3584	485.075	62.5539	2.1065	7.28362	11.6015	59.6	1.4858	0.68389	Temperate meadow steppe
13.0095	425.691	62.5866	2.05484	7.59748	4.544	91	1.26238	0.880196	Temperate meadow steppe
10.3047	490.609	62.5898	2.10125	7.27048	9.12853	47.6	1.8031	0.779618	Temperate meadow steppe
12.7817	434.545	62.2326	2.05456	7.56973	2.693	60.8	1.14815	0.783468	Temperate meadow steppe
10.7396	509.562	63.3849	1.97822	7.26222	9.26333	83.8	1.51169	0.743816	Temperate meadow steppe
12.7511	437.979	62.29	2.05052	7.56734	17.0318	45.8	1.21926	0.705004	Temperate meadow steppe
13.4206	405.118	62.551	2.07897	7.70575	2.94408	48.8	1.16946	0.669442	Temperate meadow steppe
13.0329	431.602	62.7593	1.8051	7.25272	16.5587	89.2	1.29582	0.653868	Temperate meadow steppe
15.7665	412.352	62.2214	1.98661	7.52703	6.37095	100	1.43009	0.824283	Temperate meadow steppe
15.7543	408.219	62.2435	1.98548	7.52495	6.15133	91.8	1.22101	0.772354	Temperate meadow steppe
15.6788	474.291	60.9414	2.00689	7.48383	36.1773	99	1.23796	0.789111	Temperate meadow steppe
15.9427	467.857	61.0204	2.03685	7.47132	34.0102	84.6667	1.3803	0.686867	Temperate meadow steppe
15.7308	480.765	60.9797	2.00306	7.47202	41.3825	75.6667	1.59193	0.807559	Temperate meadow steppe
16.0044	497.901	61.4749	1.94498	7.48619	1.96667	20	1.03478	0.866818	Temperate meadow steppe
15.5327	400.528	62.1948	2.02443	7.53988	22.46	50	1.4698	0.913241	Temperate meadow steppe
15.9929	506.562	61.2229	1.93832	7.46423	21.2383	58.5	0.772409	0.568245	Temperate meadow steppe
13.3979	358.279	62.2632	1.94863	7.42279	3.29255	89	1.25344	0.736978	Temperate meadow steppe
15.0611	342.255	62.3466	1.81812	7.47744	3.55711	48.8	0.787318	0.523071	Temperate meadow steppe
15.1031	346.809	62.3963	1.81651	7.4779	8.006	41.8	1.01649	0.56775	Temperate meadow steppe
14.7238	359.484	62.451	1.8329	7.43224	8.96667	13.6667	0.452443	0.652738	Temperate meadow steppe
14.2121	321.035	62.2059	1.96159	7.55423	3.355	64	0.777477	0.744395	Temperate meadow steppe
14.3321	316.63	62.0454	1.96832	7.57427	3.325	62.3333	0.905326	0.764034	Temperate meadow steppe
14.3544	316.696	62.0196	1.97857	7.58914	3.325	62.3333	0.905326	0.764034	Temperate meadow steppe
14.2021	323.739	62.0282	1.99359	7.58441	3.97778	62	0.821681	0.86956	Temperate meadow steppe
14.0608	330.477	62.0365	2.00771	7.58046	14.4867	23.5667	1.09009	0.906959	Temperate meadow steppe
13.8326	340.648	62.0658	2.0207	7.56521	3.355	64	0.777477	0.744395	Temperate meadow steppe
13.6144	350.604	62.0947	2.03252	7.55127	3.325	62.3333	0.905326	0.764034	Temperate meadow steppe
13.6565	343.055	62.1127	1.96984	7.49028	3.76944	63.3333	0.912033	0.769952	Temperate meadow steppe
13.4797	353.774	62.2564	2.01654	7.52743	3.955	62.4	0.797798	0.763037	Temperate meadow steppe
13.5273	350.955	62.262	2.0079	7.52327	13.4395	86.4	1.34308	0.62844	Temperate meadow steppe
14.1715	322.708	62.129	1.92806	7.49457	3.355	64	0.777477	0.744395	Temperate meadow steppe
14.6815	321.73	62.2493	1.8682	7.47161	2.88056	63.6667	0.803003	0.670895	Temperate meadow steppe
15.0337	351.527	62.4031	1.82148	7.46969	3.53333	63.3333	0.815162	0.863198	Temperate meadow steppe
14.1237	325.046	62.2095	1.96905	7.55158	2.88056	63.6667	0.803003	0.670895	Temperate meadow steppe
13.6144	350.604	62.0947	2.03252	7.55127	3.325	62.3333	0.905326	0.764034	Temperate meadow steppe
15.9447	291.124	62.9939	2.07755	7.4727	9.05556	18.6667	0.753182	0.807501	Temperate meadow steppe
15.8074	330.846	62.3654	2.07578	7.53704	6.32222	15.1667	0.400455	0.485215	Temperate meadow steppe
15.7649	341.601	62.3592	2.05632	7.53455	8.79667	12.3333	0.347066	0.388336	Temperate meadow steppe
15.7701	339.798	62.3735	2.05345	7.53072	9.19444	8.5	0.351748	0.320175	Temperate meadow steppe
15.7667	340.204	62.3772	2.05102	7.5293	9.05556	18.6667	0.753182	0.807501	Temperate meadow steppe
15.7294	350.443	62.3577	2.04019	7.53111	3.55711	48.8	0.787318	0.523071	Temperate meadow steppe
15.7703	338.373	62.3877	2.0501	7.52656	8.79667	12.3333	0.347066	0.388336	Temperate meadow steppe
16.0048	296.014	62.878	2.10418	7.4944	8.79667	12.3333	0.347066	0.388336	Temperate meadow steppe
15.743	345.748	62.3713	2.04316	7.5289	8.79667	12.3333	0.347066	0.388336	Temperate meadow steppe
15.6911	361.37	62.3441	2.0264	7.52996	11.5222	10.3333	0.173761	0.158164	Temperate meadow steppe
15.7152	353.595	62.358	2.03444	7.52955	8.79667	12.3333	0.347066	0.388336	Temperate meadow steppe
15.9459	307.538	62.4275	2.10097	7.52352	6.32222	15.1667	0.400455	0.485215	Temperate meadow steppe
15.8906	316.126	62.3986	2.09299	7.53126	8.79667	12.3333	0.347066	0.388336	Temperate meadow steppe
15.8681	319.64	62.4094	2.07943	7.52605	6.24267	54	1.07447	0.733646	Temperate meadow steppe
15.6553	387.697	62.2737	2.0092	7.53404	5.04889	13.2333	0.953846	0.699786	Temperate meadow steppe
15.8159	328.337	62.4064	2.06193	7.52396	6.24267	54	1.07447	0.733646	Temperate meadow steppe
15.6974	305.327	62.8515	1.98583	7.45436	8.31333	29.4	0.76854	0.72149	Temperate meadow steppe
15.8403	296.866	63.031	2.03477	7.47218	9.71	15.7	0.175834	0.253675	Temperate meadow steppe
15.5678	313.875	62.5482	1.94776	7.45443	5.04889	13.2333	0.953846	0.699786	Temperate meadow steppe
15.5009	317.972	62.5547	1.95185	7.44907	9.71	15.7	0.175834	0.253675	Temperate meadow steppe
15.8484	296.17	63.0234	2.0457	7.46235	10.3333	17.3333	0.0836516	0.120684	Temperate meadow steppe
15.4882	330.418	62.4667	1.90271	7.49715	9.00556	9.94444	0.90601	0.661631	Temperate meadow steppe
15.3055	333.285	62.5329	1.89798	7.45287	9.71	15.7	0.175834	0.253675	Temperate meadow steppe
15.2972	338.197	62.4949	1.87815	7.47023	3.355	64	0.777477	0.744395	Temperate meadow steppe
15.0246	347.162	62.5462	1.86106	7.42889	3.91111	66.3333	0.655624	0.71798	Temperate meadow steppe
14.9651	350.342	62.5372	1.85278	7.42821	8.58333	13.8333	0.209405	0.302108	Temperate meadow steppe
15.1204	346.663	62.4923	1.8523	7.45701	9.71	15.7	0.175834	0.253675	Temperate meadow steppe
17.136	247.129	61.4342	1.75042	7.97449	8.31333	29.4	0.76854	0.72149	Temperate meadow steppe
17.0802	248.614	61.2249	1.7864	8.06363	9.83	12.875	0.175496	0.253187	Temperate meadow steppe
17.1421	244.499	61.4179	1.73364	7.97704	10.17	10	0.603354	0.870457	Temperate meadow steppe
17.1237	244.612	61.3489	1.71752	8.005	6.24267	54	1.07447	0.733646	Temperate meadow steppe
17.1227	242.863	61.3632	1.69275	7.99376	16.1167	20.2	0.298992	0.307925	Temperate meadow steppe
17.1073	242.038	61.3583	1.65264	7.98937	6.71556	10.7611	1.20909	0.754192	Temperate meadow steppe
17.1097	251.681	61.4079	1.77042	7.99273	10.17	10	0.603354	0.870457	Temperate meadow steppe
17.094	245.269	61.2822	1.70471	8.0298	8.33333	12.8333	0.564076	0.81379	Temperate meadow steppe
17.0827	244.392	61.2961	1.66879	8.01898	13.3833	12	0.633025	0.913263	Temperate meadow steppe
17.097	247.955	61.255	1.76404	8.05019	11.2433	7.31667	0.798869	0.760961	Temperate meadow steppe
17.077	251.75	61.2289	1.81079	8.0687	8.10555	6.69444	0.829308	0.708273	Temperate meadow steppe
17.116	248.466	61.3516	1.75689	8.01257	13.9	8.16667	0.735893	0.772765	Temperate meadow steppe
17.1454	245.17	61.4677	1.74412	7.95622	10.17	10	0.603354	0.870457	Temperate meadow steppe
17.1495	242.458	61.4516	1.72709	7.95849	11.2433	7.31667	0.798869	0.760961	Temperate meadow steppe
17.1171	236.998	61.4652	1.67715	7.9359	8.10555	6.69444	0.829308	0.708273	Temperate meadow steppe
17.1297	246.203	61.3751	1.74036	7.99846	10.17	10	0.603354	0.870457	Temperate meadow steppe
17.1381	247.097	61.5172	1.75392	7.93571	14.4867	23.5667	1.09009	0.906959	Temperate meadow steppe
17.1317	247.942	61.5479	1.75688	7.92168	8.98333	40.6	0.727827	0.882566	Temperate meadow steppe
17.153	241.917	61.5138	1.73738	7.92956	10.17	10	0.603354	0.870457	Temperate meadow steppe
17.0889	254.285	61.3845	1.7829	8.00639	3.355	64	0.777477	0.744395	Temperate meadow steppe
17.147	244.078	61.4489	1.73632	7.96281	3.91111	66.3333	0.655624	0.71798	Temperate meadow steppe
17.1313	246.875	61.3941	1.74681	7.99172	3.91111	66.3333	0.655624	0.71798	Temperate meadow steppe
16.7708	254.51	60.8807	2.20976	8.21133	3.355	64	0.777477	0.744395	Temperate meadow steppe
16.7778	253.56	61.169	2.22652	8.21004	14.4867	23.5667	1.09009	0.906959	Temperate meadow steppe
16.8068	251.258	61.1845	2.2435	8.20071	3.355	64	0.777477	0.744395	Temperate meadow steppe
15.4506	342.543	62.6894	2.07353	7.57517	13.6137	78	1.10737	0.911127	Temperate meadow steppe
15.4506	342.543	62.6894	2.07353	7.57517	13.6137	78	1.10737	0.911127	Temperate meadow steppe
15.4054	346.41	62.6715	2.08082	7.57194	6.24267	54	1.07447	0.733646	Temperate meadow steppe
15.1859	402.677	61.7219	2.05339	7.55077	8.98333	40.6	0.727827	0.882566	Temperate meadow steppe
15.8837	305.806	62.8122	2.09224	7.55965	3.91111	66.3333	0.655624	0.71798	Temperate meadow steppe
15.202	409.243	61.7104	2.04403	7.54748	12.2	47.8	0.35677	0.51471	Temperate meadow steppe
15.2234	415.693	61.6984	2.0349	7.54387	12.2	47.8	0.35677	0.51471	Temperate meadow steppe
15.6541	329.344	62.3681	2.09601	7.55736	3.91111	66.3333	0.655624	0.71798	Temperate meadow steppe
15.2583	424.112	61.6816	2.02331	7.53864	6.4375	67.3333	1.09809	0.844515	Temperate meadow steppe
15.455	432.408	61.6669	2.00473	7.53522	5.75036	5.77857	0.747395	0.414009	Temperate meadow steppe
15.2715	364.994	62.435	2.00761	7.60704	8.98333	40.6	0.727827	0.882566	Temperate meadow steppe
15.2322	367.673	62.425	2.01257	7.60382	6.95972	60.6667	0.917599	0.766736	Temperate meadow steppe
15.1864	373.255	62.4072	2.00504	7.60656	7.3425	54.8	1.03503	0.849114	Temperate meadow steppe
15.4808	357.896	62.481	1.95512	7.63707	9.56181	47.8	1.42629	0.695726	Temperate meadow steppe
15.6188	348.446	62.5336	1.94063	7.63464	11.5813	48	1.49968	0.69011	Temperate meadow steppe
15.1402	372.62	62.4066	2.03678	7.58993	8.006	41.8	1.01649	0.56775	Temperate meadow steppe
15.0757	381.856	62.3778	2.01735	7.59521	9.56181	47.8	1.42629	0.695726	Temperate meadow steppe
15.6602	357.203	62.5213	1.89755	7.66753	8.98333	40.6	0.727827	0.882566	Temperate meadow steppe
14.8741	403.515	62.5126	2.04717	7.55205	5.9	12.1111	0.599249	0.428637	Temperate meadow steppe
15.2468	444.162	61.6295	1.99782	7.51839	4.74	43.8	0.612014	0.520949	Temperate meadow steppe
15.0802	375.86	62.5978	2.06521	7.57114	3	13.6667	0.589527	0.593217	Temperate meadow steppe
15.6211	466.466	60.912	2.01066	7.49201	15.4299	78.8	1.67592	0.838002	Temperate meadow steppe
15.6283	467.466	60.915	2.01022	7.49087	14.0569	72	1.68353	0.826414	Warm steppe
15.6384	468.87	60.9195	2.00957	7.48931	16.4915	80.6667	1.66971	0.837943	Warm steppe
15.6384	468.87	60.9195	2.00957	7.48931	16.4915	80.6667	1.66971	0.837943	Warm steppe
15.646	469.91	60.9237	2.00909	7.48819	14.0569	72	1.68353	0.826414	Warm steppe
15.6537	470.958	60.9283	2.00859	7.48711	16.4915	80.6667	1.66971	0.837943	Warm steppe
15.6537	470.958	60.9283	2.00859	7.48711	16.4915	80.6667	1.66971	0.837943	Warm steppe
15.6628	472.185	60.9328	2.00798	7.48586	18.5397	3.84127	1.24359	0.753311	Warm steppe
15.6678	472.834	60.9367	2.00765	7.48524	18.4563	2.84127	1.42389	0.771135	Warm steppe
15.6774	474.093	60.942	2.007	7.48404	12.0853	63	1.28952	0.647591	Warm desert
15.6889	475.58	60.9506	2.0062	7.48271	6.19476	91.6	1.51451	0.870155	Warm desert
15.6972	476.622	60.9577	2.00561	7.48185	7.12222	87.6667	1.41236	0.855355	Warm desert
15.2272	410.585	61.7082	2.04054	7.54678	7.50794	96.3333	1.48063	0.86784	Warm desert
15.2711	411.19	61.7075	2.03658	7.5465	18.4738	20.8	1.26674	0.74253	Warm desert
15.2901	410.393	61.7092	2.036	7.5469	8.35	12.8333	0.212388	0.306411	Warm desert steppe
15.3691	407.181	62.1867	2.03332	7.54041	10.6667	17.5	0.0903965	0.130415	Warm desert steppe
15.3691	407.181	62.1867	2.03332	7.54041	10.6667	17.5	0.0903965	0.130415	Warm desert steppe
15.3882	406.401	62.1876	2.03248	7.54047	11.6167	16	0.0543412	0.0783978	Warm desert steppe
14.4408	373.005	62.6904	1.78698	7.33737	10.2598	67.3333	2.12249	0.874785	Warm desert steppe
14.1725	385.67	62.7075	1.7565	7.31782	9.57576	67.6667	2.03169	0.858372	Warm desert steppe
13.9464	393.972	62.7057	1.76646	7.30711	10.5295	67.6667	2.09883	0.864919	Warm desert steppe
14.0513	390.011	62.7047	1.76305	7.31264	9.74495	69.4	2.07009	0.863733	Warm desert steppe
13.7104	407.541	62.7441	1.72255	7.28427	10.2598	67.3333	2.12249	0.874785	Warm desert steppe
13.803	399.783	62.7122	1.76727	7.29817	10.3229	67.6667	2.11178	0.870579	Warm desert steppe
13.601	407.281	62.7178	1.77772	7.2872	9.74101	70.2	2.06847	0.863317	Warm desert steppe
13.4065	414.558	62.7221	1.79302	7.27703	6.19476	91.6	1.51451	0.870155	Warm desert steppe
13.1358	426.007	62.7435	1.80307	7.26054	10.5224	46.8	1.43175	0.698642	Warm desert steppe
12.5615	444.454	62.743	1.86429	7.24173	11.4823	48	1.51188	0.696893	Warm desert steppe
13.1628	437.127	62.8155	1.83336	7.24978	9.13895	42	1.53666	0.727799	Warm desert steppe
13.1387	438.902	62.8197	1.84563	7.24952	9.53002	45.3333	1.32802	0.685672	Warm desert steppe
11.8401	479.155	62.8266	1.96044	7.22926	15.4299	78.8	1.67592	0.838002	Warm desert steppe
12.4633	458.917	63.2847	1.83981	7.23034	10.5224	46.8	1.43175	0.698642	Warm desert steppe
14.1019	396.503	62.3225	1.8516	7.28345	11.4823	48	1.51188	0.696893	Warm desert steppe
14.2779	390.464	62.2814	1.8204	7.28538	14.4867	23.5667	1.09009	0.906959	Warm desert steppe
14.4	388.265	62.738	1.83807	7.33791	16.2492	89.8	1.33354	0.672288	Warm desert steppe
15.7867	310.081	62.9362	2.03977	7.45866	8.80103	50.2	1.06662	0.591127	Warm desert steppe
15.7867	310.081	62.9362	2.03977	7.45866	8.80103	50.2	1.06662	0.591127	Warm desert steppe
14.9585	365.552	62.5953	1.92904	7.42582	10.49	87.6667	1.59072	0.821184	Warm desert steppe
15.235	339.677	62.621	1.92143	7.41386	16.3036	98.3333	1.34833	0.694397	Warm desert steppe
14.8937	357.466	62.6816	1.87122	7.37475	3.355	64	0.777477	0.744395	Warm desert steppe
15.2061	340.982	62.6277	1.91679	7.40987	9.30803	47.8	1.43747	0.700789	Warm desert steppe
15.5194	332.116	62.7923	1.97279	7.47749	11.3568	50	1.51322	0.696604	Warm desert steppe
15.5299	333.157	62.784	1.99238	7.48057	7.63161	45.6667	1.32281	0.683093	Warm desert steppe
14.7897	364.482	62.6936	1.86277	7.3674	9.243	100	1.46472	0.827135	Warm desert steppe
15.6062	336.756	62.8794	2.00404	7.45849	7.63161	45.6667	1.32281	0.683093	Warm desert steppe
14.6919	369.918	62.7066	1.852	7.3582	17.7806	21.4444	0.90601	0.661631	Warm desert steppe
14.44	381.267	62.7366	1.81213	7.3315	9.30803	47.8	1.43747	0.700789	Warm desert steppe
13.5333	419.604	62.782	1.7472	7.26717	10.2598	67.3333	2.12249	0.874785	Warm desert steppe
12.57	456.095	63.2823	1.837	7.23467	7.63161	45.6667	1.32281	0.683093	Warm desert steppe
15.6957	352.349	62.3032	2.06332	7.54639	9.23505	8.60952	1.11476	0.64453	Warm desert steppe
15.7636	341.135	62.3478	2.06281	7.53837	8.80103	50.2	1.06662	0.591127	Warm desert steppe
15.7371	348.984	62.3358	2.05281	7.53851	8.8779	8.37143	1.03551	0.603803	Warm desert steppe
15.7061	418.006	62.1538	2.01059	7.53883	2.82133	46.8	1.04372	0.724834	Warm desert steppe
15.6899	367.137	62.2965	2.03656	7.54061	7.66714	7.70476	0.996527	0.552012	Warm desert steppe
15.6853	367.195	62.2896	2.03988	7.54242	7.775	10.6667	0.830276	0.869344	Warm desert steppe
15.6715	370.084	62.2762	2.04121	7.54435	8.31333	29.4	0.76854	0.72149	Warm desert steppe
15.833	466.42	61.5895	1.95393	7.49602	2.81333	4.95	0.48832	0.468834	Warm desert steppe
15.7166	438.002	62.1015	1.9784	7.53315	16.0427	26.4	0.407407	0.385897	Warm desert steppe
15.719	430.707	62.12	1.98352	7.53657	12.5	27.2	0.314896	0.454299	Warm desert steppe
15.7551	415.904	62.1702	2.00504	7.53725	8.80103	50.2	1.06662	0.591127	Warm desert steppe
15.5119	445.646	61.6375	1.99138	7.52644	9.23505	8.60952	1.11476	0.64453	Warm desert steppe
16.0625	506.091	61.1787	1.94038	7.45098	12.7323	87.6	1.61219	0.644789	Warm desert steppe
15.9254	483.099	61.5375	1.94364	7.48967	8.09033	22.8	0.87164	0.602398	Warm desert steppe
15.9254	483.099	61.5375	1.94364	7.48967	8.09033	22.8	0.87164	0.602398	Warm desert steppe
15.932	485.211	61.5314	1.9431	7.48866	18.0378	16.6778	0.780137	0.662775	Warm desert steppe
15.932	485.211	61.5314	1.9431	7.48866	18.0378	16.6778	0.780137	0.662775	Warm desert steppe
16.0076	498.965	61.4745	1.94395	7.48602	20.2433	4.83333	1.03229	0.740509	Warm desert steppe
15.8279	466.88	61.589	1.95467	7.49588	17.5778	10.8333	0.735949	0.737255	Warm desert steppe
15.833	466.42	61.5895	1.95393	7.49602	2.81333	4.95	0.48832	0.468834	Warm desert steppe
15.833	466.42	61.5895	1.95393	7.49602	2.81333	4.95	0.48832	0.468834	Warm desert steppe
15.637	371.448	62.259	2.04851	7.54792	2.50556	3.91667	0.580757	0.445085	Warm desert steppe
15.6455	371.091	62.2625	2.04712	7.54727	3.07222	6	0.371587	0.462353	Warm desert steppe
15.6669	360.521	62.2843	2.05687	7.54741	2.81333	4.95	0.48832	0.468834	Warm desert steppe
15.6759	357.793	62.2906	2.059	7.54713	2.50556	3.91667	0.580757	0.445085	Warm desert steppe
15.6983	349.958	62.3057	2.06709	7.54686	3.07222	6	0.371587	0.462353	Warm desert steppe
15.6983	349.958	62.3057	2.06709	7.54686	3.07222	6	0.371587	0.462353	Warm desert steppe
17.0199	257.285	61.7245	1.76708	7.83573	8.03333	23.2222	0.514429	0.468253	Warm desert steppe
17.101	237.385	61.6917	1.75649	7.83202	7.66875	20.7292	0.578711	0.475754	Warm desert steppe
16.9221	280.744	61.5986	1.78721	7.9257	18.0378	16.6778	0.780137	0.662775	Warm desert steppe
17.126	237.236	61.648	1.74921	7.85546	8.03333	23.2222	0.514429	0.468253	Warm desert steppe
17.0948	247.48	61.6681	1.76106	7.85785	7.09722	16.9167	0.564071	0.428421	Warm desert steppe
16.8329	291.144	61.5763	1.80019	7.94389	18.0378	16.6778	0.780137	0.662775	Warm desert steppe
17.0199	257.285	61.7245	1.76708	7.83573	8.03333	23.2222	0.514429	0.468253	Warm desert steppe
16.1992	352.256	62.0004	1.74475	7.75713	7.66875	20.7292	0.578711	0.475754	Warm desert steppe
16.2012	353.236	61.9819	1.75362	7.76818	8.03333	23.2222	0.514429	0.468253	Warm desert steppe
15.7624	339.304	62.6177	1.90777	7.61953	7.09722	16.9167	0.564071	0.428421	Warm desert steppe
16.7387	302.619	61.7833	1.74357	7.83964	8.10556	18.5	0.596362	0.493995	Warm desert steppe
15.7849	339.229	62.6411	1.89063	7.61601	18.0378	16.6778	0.780137	0.662775	Warm desert steppe
16.9023	279.716	61.7332	1.76423	7.85079	7.09722	16.9167	0.564071	0.428421	Warm desert steppe
15.7804	338.871	62.6369	1.89555	7.61581	20.2433	4.83333	1.03229	0.740509	Warm desert steppe
15.7835	328.25	62.6846	1.9192	7.57856	9.00556	9.94444	0.90601	0.661631	Warm desert steppe
16.5091	325.929	61.9192	1.66776	7.77535	20.05	4.27778	1.13861	0.704544	Warm desert steppe
16.4788	330.767	61.9198	1.66519	7.7793	2.82133	46.8	1.04372	0.724834	Warm desert steppe
16.4317	338.185	61.8491	1.73463	7.82743	2.66111	9.69444	1.21381	0.806329	Warm desert steppe
16.45	336.459	61.8666	1.71738	7.81629	2.98111	8.02778	1.03909	0.653704	Warm desert steppe
15.7343	376.062	61.8472	1.92342	7.80018	16.1137	84	1.71936	0.863455	Warm desert steppe
15.8099	374.534	61.8245	1.90948	7.81791	16.1137	84	1.71936	0.863455	Warm desert steppe
15.8594	373.124	61.8151	1.90008	7.82684	16.1137	84	1.71936	0.863455	Warm desert steppe
16.3769	347.239	61.8264	1.76546	7.84161	14.4017	86.6667	1.44573	0.686042	Warm desert steppe
16.3733	347.704	61.8035	1.7772	7.85257	14.4017	86.6667	1.44573	0.686042	Warm desert steppe
16.3051	352.435	61.7868	1.80135	7.86093	10.49	87.6667	1.59072	0.821184	Warm desert steppe
16.2251	357.224	61.7973	1.8181	7.85592	10.49	87.6667	1.59072	0.821184	Warm desert steppe
16.1467	361.311	61.8064	1.83549	7.85029	10.49	87.6667	1.59072	0.821184	Warm desert steppe
16.0825	364.476	61.799	1.85276	7.85049	10.49	87.6667	1.59072	0.821184	Warm desert steppe
15.8152	313.491	62.6158	2.0385	7.56754	12.18	23.2	1.19107	0.740054	Warm desert steppe
10.6688	478.516	62.4555	2.10628	7.33999	7.35694	51.6667	1.23132	0.760639	Warm desert steppe
10.3121	485.687	62.5238	2.11865	7.29887	7.35694	51.6667	1.23132	0.760639	Warm desert steppe
10.752	473.693	62.5664	2.06097	7.27624	10.49	87.6667	1.59072	0.821184	Warm desert steppe
10.6948	470.169	62.5076	2.08356	7.30014	2.77167	67	1.19334	0.783828	Warm desert steppe
12.827	426.226	62.7796	2.11528	7.58831	6.77028	52.6667	0.915906	0.574594	Warm desert steppe
12.6201	443.411	63.3335	1.89666	7.52296	7.24217	51.6	1.12415	0.682701	Warm desert steppe
10.9092	495.361	63.3834	1.96846	7.35251	7.24217	51.6	1.12415	0.682701	Warm desert steppe
12.2544	437.091	62.3201	2.09981	7.51937	3.003	62.2	1.17214	0.799327	Warm desert steppe
11.0408	506.847	63.3992	1.96467	7.29166	7.24217	51.6	1.12415	0.682701	Warm desert steppe
10.9047	508.798	63.3975	1.9749	7.29765	7.35694	51.6667	1.23132	0.760639	Warm desert steppe
11.0767	496.412	63.4013	1.95222	7.31767	10.49	87.6667	1.59072	0.821184	Warm desert steppe
11.0788	496.578	63.4015	1.95168	7.31456	12.7323	87.6	1.61219	0.644789	Warm desert steppe
10.8434	478.787	62.6271	2.03531	7.25493	14.2653	73	1.6908	0.829644	Warm desert steppe
10.8434	478.787	62.6271	2.03531	7.25493	14.2653	73	1.6908	0.829644	Warm desert steppe
10.3121	485.687	62.5238	2.11865	7.29887	7.35694	51.6667	1.23132	0.760639	Warm desert steppe
11.1857	475.944	62.6788	1.99398	7.23962	15.8977	80	1.6819	0.840773	Warm desert steppe
11.1724	478.984	62.6961	1.99172	7.23488	16.6435	85.6667	1.73172	0.869491	Warm desert steppe

## Sheet: species-latitude
Chorthippus albomarginatus	Chorthippus aethalinus	Oedaleus decorus decorus	Calliptamus barbarous	Oedipoda miniata	Omocestus haemorrhoidalis	Dociostaurus kraussi kraussi	Omocestus ventralis	Acrida oxycephala	Sphingonotus savignyi	Oedaleus infernalis Saussure	Oedipoda caerulescens	Dericorys tibialis	Dociostaurus tartarus	Sphingonotus coerulipes	Sphingonotus salinus	Omocestus viridulus	Omocestus petraeus	Ramburiella turcomana	Pyrgodera armata	Arcyptera fusca	Calliptamus coelesyriensis	Gomphocerus sibiricus	Pararcyptera microptera microptera	Notostaurus albicornis	Chrysochraon dispar major	Sphingonotus nebulosus	Chorthippus biguttulus	Calliptamus italicus	Egnatius apicalis	Conophyma zhaosuensis	Stauroderus scalaris scalaris
0	0	0	0	0	0	0	0	0	0	0	0	0	0	0	0	0	0	0	0	0	0	0	0	0	0	0	0	0	0	0	10
0	0	1	0	0	1	0	0	0	0	0	0	0	0	0	0	0	1	0	0	0	0	0	0	0	0	0	0	4	0	0	0
0	0	0	0	0	3.33333	0	0	0	0	0	0	0	0	0	0	0	0	0	0	3.33333	0	0	0	0	0	0	0	0	0	0	10
0	0	3	0	0	46	0	0	0	0	0	0	0	0	0	0	0	13	0	0	0	0	0	0	0	0	0	0	0	0	0	1
0	0	2	0	0	3	0	0	0	0	0	0	0	0	0	0	0	0	0	0	0	0	0	0	0	0	0	0	0	0	0	1
0	0	1	0	0	2	0	0	0	0	0	12	0	0	0	0	0	0	0	0	0	0	0	2	0	0	0	0	11	0	0	0
0	0	0	0	0	0	0	0	0	0	0	2	0	0	0	0	0	2	0	0	0	0	0	0	0	0	0	0	0	0	0	0
0	0	0	0	0	6	0	0	0	0	0	0	0	0	0	0	0	0	0	0	0	0	0	0	0	0	0	0	34	0	0	3
0	0	16	0	0	0	0	0	0	0	0	4	0	0	0	0	0	0	0	0	0	0	0	0	0	0	0	0	2	0	0	0
0	0	7	0	0	10	0	0	0	0	0	2	0	0	0	0	0	0	0	0	0	0	0	16	0	0	0	0	16	0	0	0
0	0	2	0	0	0	0	0	0	0	0	0	0	0	0	0	0	0	0	0	0	0	0	0	0	0	0	0	33	0	0	0
0	0	12	0	0	0	0	0	0	0	0	0	0	0	0	0	0	0	0	0	0	0	0	0	0	0	0	0	2	0	0	0
0	0	0	0	0	0	0	0	0	0	0	0	0	0	0	0	0	0	0	0	0	0	0	0	0	0	0	0	0	0	0	8
0	0	0	0	0	0	0	0	0	0	0	0	0	0	0	0	0	0	0	0	0	0	0	0	0	0	0	0	1	0	0	0
0	0	2.5	0	0	0	0	0	0	0	0	0	0	0	0	0	0	0	0	0	0	0	0	0	0	0	0	0	0	0	0	0
0	0	27	0	0	8	0	0	0	0	0	9	0	0	0	0	0	0	0	0	0	0	0	0	0	0	0	0	3	0	0	0
0	0	0	0	0	8	0	0	0	0	0	6.5	0	0	0	0	0	0	0	0	0	0	0	0	0	0	0	0	3	0	0	0
0	0	27	0	0	0	0	0	0	0	0	7.5	0	0	0	0	0	0	0	0	0	0	0	0	0	0	0	0	3	0	0	0
0	0	1	0	0	5	0	0	0	0	0	0	0	0	0	0	0	0	0	0	0	0	0	0	0	0	0	0	20.5	0	0	0
0	0	9	1	0	9	0	0	0	0	0	0	0	0	0	0	0	0	0	0	0	0	0	0	0	0	0	0	63	0	0	11
0	0	0	1	0	0	0	0	0	0	0	0	0	0	0	0	0	0	0	0	0	0	0	0	0	0	0	0	24	0	0	0
0	0	41.5	31	5	0	0	0	0	0	0	0	0	0	0	0	0	0	0	0	0	0	0	0	0	0	0	0	0	0	0	0
0	0	0	0	0	0	0	0	0	0	0	0	0	0	0	0	0	0	0	0	0	0	0	0	0	0	0	0	23	0	0	7
0	0	1	0	0	1	0	0	0	0	0	0	0	0	0	0	0	1	0	0	0	0	0	0	0	0	0	0	4	0	0	0
0	0	1	0	0	5	0	0	0	0	0	0	0	0	0	0	0	0	0	0	0	0	0	0	0	0	0	0	9	0	0	0
0	0	1	0	0	2	0	0	0	0	0	0	0	0	0	0	0	0	0	0	0	0	0	0	0	0	0	0	47	0	0	20
0	0	0	0	0	0	0	0	0	0	0	4	0	0	0	0	0	0	0	0	0	0	0	0	0	0	0	0	6	0	0	0
0	0	0	0	0	0	0	0	0	0	0	6.5	0	0	0	0	0	0	0	0	0	0	0	0	0	0	0	0	6.5	0	0	0
0	0	1	0	0	5	0	0	0	0	0	0	0	0	0	0	0	0	0	0	0	0	0	0	0	0	0	0	9.5	0	0	7
0	0	1	0	0	1	0	0	0	0	0	0	0	0	0	0	0	0	0	0	0	0	0	0	0	0	0	0	5	0	0	0
0	0	2	1	0	9	0	0	0	0	0	0	0	0	0	0	0	0	0	0	0	0	0	0	0	0	0	0	3.5	0	0	11
0	0	1	0	0	1	0	0	0	0	0	0	0	0	0	0	0	0	0	0	0	0	0	0	0	0	0	0	8	0	0	0
0	0	24	0	0	0	0	0	0	0	0	0	0	0	0	0	0	0	0	0	0	0	0	0	0	0	0	0	0	0	0	7
0	0	21.5	0	0	6	0	0	0	0	0	0	0	0	0	0	0	0	0	0	0	0	0	0	0	0	0	0	28	0	0	0
0	0	0	0	0	5	0	0	0	0	0	0	0	0	0	0	0	0	0	0	0	0	0	0	0	0	0	0	21.5	0	0	7
0	0	0	0	0	6	0	0	0	0	0	0	0	0	0	0	0	0	0	0	0	0	0	0	0	0	0	0	34	0	0	6.5
0	0	0	0	0	3	0	0	0	0	0	0	0	0	0	0	0	0	0	0	0	0	0	0	0	0	0	0	0	0	0	4
0	0	2	0	0	0	0	0	0	0	0	0	0	0	0	0	0	0	0	0	0	0	0	0	0	0	0	0	0	0	0	1
5.5	0	0	0	0	0	0	0	0	0	0	0	0	0	0	0	0	0	0	0	0	0	0	0	0	0	0	0	0	0	0	1
0	0	2	0	0	3	0	0	0	0	0	0	0	0	0	0	0	0	0	0	0	0	0	0	0	0	0	0	0	0	0	33.5
17	0	0	0	0	3	0	0	0	0	0	0	0	0	0	0	0	0	0	0	0	0	0	0	0	0	0	0	0	0	0	1
0	0	1	0	0	1	0	0	0	0	0	4.5	0	0	0	0	0	0	0	0	0	0	0	0	0	0	0	0	4	0	0	0
0	0	0	0	0	12	0	0	0	0	0	0	0	0	0	0	0	0	0	0	0	0	0	0	0	0	0	0	7	0	0	1
0	0	12	0	0	3	0	0	0	0	0	0	0	0	0	0	0	0	0	0	0	0	0	0	0	0	0	0	0	0	0	10
0	0	0	0	0	3	0	0	0	0	0	0	0	0	0	0	5.5	0	0	0	0	0	0	0	0	0	0	0	0	0	0	10
0	0	1	0	0	1	0	0	0	0	0	0	0	0	0	0	0	0	0	0	0	0	0	0	0	0	0	0	4	0	0	11
0	0	0	0	0	21.5	0	0	0	0	0	0	0	0	0	0	0	0	0	0	0	0	0	0	0	0	0	0	4	0	0	0
0	0	2	0	0	3	0	0	0	0	0	0	0	0	0	0	0	0	0	0	0	0	0	0	0	0	0	0	0	0	0	6
0	0	0	0	0	16	0	0	0	0	0	0	0	0	0	0	0	0	0	0	0	0	0	0	0	0	0	0	0	0	0	1
7	0	3	0	0	46	0	0	0	0	0	0	0	0	0	0	0	0	0	0	0	0	0	0	0	0	0	0	0	0	0	1
0	0	4	0	0	0	4.7	0	0	0	0	0	0	14	0	0	0	0	0	0	0	0	0	0	0	0	0	0	1.3	0	0	0
0	0	0	0	0	0	42.5	0	0	0	0	0	0	10	0	0	0	0	0	0	0	0	0	0	0	0	0	0	20	0	0	0
0	0	1	0	0	0	0	0	0	0	0	0	0	5.7	0	0	0	0	0	0	0	0	0	0	0	0	0	0	31.3	0	0	0
0	0	1	0	0	0	0	0	0	0	0	0	0	0	0	0	0	0	0	0	0	0	0	0	0	0	0	0	1.2	0	0	0
0	0	3	0	0	0	0	0	0	0	0	0	0	5	0	0	0	0	0	0	0	0	0	0	0	0	0	0	1	0	0	0
0	0	66.5	0	0	0	0	0	0	0	0	0	0	37	0	0	0	0	0	0	0	0	0	0	0	0	0	0	26.5	0	0	0
0	0	0	0	0	0	2	0	0	0	0	0	2.7	29	0	0	0	0	0	0.7	0	17	0	0	0	0	0	0	3.3	0	0	0
0	0	8.5	0	8	0	12.8	0	0	0	0	0	0	12.5	0	0.5	0	0	0	0.5	0	3	0	0	0	0	1	0	23.5	0	0	0
0	0	0	0	0	3	0	0	0	0	0	0	0	0	0	0	0	0	0	0	1	0	0	0	0	0	0	0	23	0	0	8
0	0	0	0	0	0	0	0	0	0	0	0	0	0	0	0	0	0	0	0	0	0	0	0	0	0	0	0	0	0	0	20
0	0	4	24	1	0	0	8	0	0	0	0	0	54	0	0	0	0	1	0	0	69	0	0	0	0	0	0	3	0	0	0
0	0	26	14	6	0	6	1	0	0	0	0	0	17	2	0	0	0	0	0	0	24	0	0	0	0	8	0	16	0	0	0
0	0	18	0	1	0	0	37	0	0	0	0	0	13	0	0	0	0	0	0	0	90	0	0	0	0	0	0	62	0	0	0
0	0	6	0	2	0	0	4	0	0	0	6	0	2	0	0	0	0	0	0	0	3	0	0	0	0	0	0	4	0	0	0
0	0	0	0	0	0	0	6	0	0	0	0	0	7	0	0	0	0	0	0	0	33	0	0	0	0	0	0	4	0	0	0
0	0	19	70	5	0	0	4	0	0	0	3	0	9	0	0	0	0	0	0	0	0	0	0	33	0	5	0	107	0	0	0
0	0	1	0	0	5	0	0	0	0	0	0	0	0	0	0	0	0	0	0	0	0	0	0	0	0	0	0	8	0	0	7
0	0	28	31	5	0	0	0	0	0	0	0	0	4	0	0	0	0	0	0	0	0	0	0	0	0	0	0	24	0	0	0
0	0	0	0	0	2	0	0	0	0	0	0	0	0	0	0	0	0	0	0	0	0	0	2	0	0	0	0	47	0	0	20
0	0	5	8	2	0	1	1	0	0	0	0	0	1	0	0	0	0	0	0	0	0	0	0	0	0	0	0	4	2	0	0
0	0	2	1	0	9	0	0	0	0	0	0	0	0	0	0	0	0	0	0	0	0	0	9	0	0	0	0	63	0	4	11
0	0	0	0	0	12	0	0	0	0	0	0	0	0	0	0	0	7	0	0	0	0	0	0	0	0	0	0	0	0	0	1
0	0	0	0	0	4	0	0	0	0	0	1	0	0	0	0	0	0	0	0	0	0	0	0	0	0	0	0	39	0	0	11
0	0	0	0	0	4	0	0	0	0	0	0	0	0	0	0	0	0	0	0	0	0	0	0	0	0	0	0	0	0	0	16
0	0	0	0	0	0	0	0	0	0	0	0	0	0	0	0	0	0	0	0	0	0	0	0	0	0	0	0	0	0	32	8
0	0	0	0	0	0	0	0	0	0	0	0	0	0	0	0	0	0	0	0	0	0	0	0	0	0	0	0	0	0	0	1
0	0	0	0	0	0	0	0	0	0	0	0	0	0	0	0	0	0	0	0	0	0	0	0	0	0	0	0	0	0	0	49
0	0	8	0	0	0	0	0	0	0	0	0	0	3	0	0	0	0	0	0	0	0	0	0	0	0	0	0	4	0	0	0
0	0	2	2	3	0	0	0	0	0	0	6	0	0	6	0	0	0	0	1	0	0	0	0	0	0	0	0	0	0	0	0
0	0	35	0	0	0	0	0	0	0	0	0	0	0	0	0	0	0	0	0	0	0	0	0	0	0	0	0	68	0	0	0
0	0	0	0	0	0	0	0	0	0	0	0	0	0	0	0	0	0	0	0	0	0	10	0	0	0	0	0	5	0	0	0
0	0	0	10	1	0	0	0	0	1	0	0	0	1	0	0	0	0	0	0	0	0	0	0	0	0	0	0	13.5	0	0	0
0	0	0	10	1	0	0	0	0	1	0	0	0	0	0	0	0	0	0	0	0	2	0	0	0	0	0	0	0	0	0	0
0	0	4	0	1	0	0	0	0	0	0	0	0	0	0	0	0	0	0	0	0	6.5	0	0	0	0	0	0	0	0	0	0
0	0	0	0	1	0	0	0	0	0	0	0	0	54	0	0	0	0	33	0	0	0	0	0	0	0	0	0	0	0	0	0
0	0	0	0	0	0	0	6	0	0	0	0	0	7	0	7	0	0	0	0	0	33	0	0	0	0	0	0	0	0	0	0
0	0	14	0	0	0	0	6	0	0	0	0	0	7	0	0	0	0	0	0	0	33	0	0	0	0	0	0	4	0	0	0
0	0	0	24	0	0	0	0	0	0	0	0	0	0	0	0	0	0	0	0	0	0	0	0	0	0	0	0	18	0	0	0
0	0	26	14	0	0	0	0	0	0	0	0	0	17	0	0	0	0	22	0	0	0	0	0	0	0	0	0	0	0	0	0
0	0	71	0	0	0	6	0	0	0	0	0	0	0	0	0	0	0	0	0	0	7	0	0	0	0	0	0	10	0	0	0
0	0	32	0	1	0	0	0	0	0	0	0	0	13	0	0	0	0	0	0	0	90	0	0	0	0	0	0	0	0	0	0
0	0	18	0	0	0	0	0	0	0	0	0	0	13	0	0	0	0	0	0	0	0	0	0	0	0	0	0	23.5	0	0	0
0	0	15.5	0	2	0	0	0	0	0	0	6	0	0	0	0	0	0	0	0	0	0	0	0	0	0	0	0	0	0	0	0
0	0	27.25	0	0	0	0	0	0	0	0	6	0	0	0	0	0	0	0	0	0	0	0	0	0	0	0	0	0	0	0	0
0	0	18.5	24	0	0	0	8	0	0	0	0	0	0	0	0	0	0	0	0	0	0	0	0	0	0	0	0	0	0	0	0
0	0	0	0	0	0	0	6	0	0	0	0	0	7	0	0	0	0	0	0	0	33	0	0	8.5	0	0	0	0	0	0	0
0	0	25	10	1	0	0	0	0	0	0	0	0	0	2	3	0	0	0	0	0	0	0	0	0	0	0	0	0	0	0	0
0	0	0	24	0	0	0	0	0	0	0	0	0	0	0	0	0	0	0	0	0	0	0	0	0	0	0	0	15	0	0	0
0	0	10	1	0	0	3	0	0	0	0	0	0	0	0	0	0	6	0	0	0	0	0	0	0	0	0	0	113	0	0	0
0	0	15	0	0	0	0	0	0	0	0	61	0	0	0	0	0	0	0	0	0	0	0	0	0	0	0	0	13	0	0	0
0	0	0	0	0	0	0	0	0	0	0	0	0	18	0	0	0	0	6	0	0	13	0	0	0	0	7	0	0	0	0	0
0	0	13	13	13	0	0	0	0	0	0	0	0	0	0	0	0	0	0	0	0	0	0	0	0	0	0	0	0	0	0	0
0	0	10.5	0	7.5	0	0	0	0	0	0	0	0	0	0	0	0	0	1	0	0	0	0	0	0	0	0	0	17	0	0	0
0	0	11	1	3	0	0	0	0	0	0	0	0	0	5	0	0	0	0	0	0	0	0	0	0	0	0	0	1	0	0	0
0	0	28	0	0	0	0	0	0	0	0	0	0	0	0	0	0	0	0	0	0	0	0	0	0	0	0	26.5	28	0	0	0
0	0	0	0	0	0	0	0	0	0	0	0	0	0	0	0	0	0	13.5	0	0	0	0	0	0	0	0	26	0	0	0	0
0	0	0	0	3	0	0	0	0	0	0	4.5	0	0	5	0	0	0	0	0	0	0	0	0	0	0	0	0	1	0	0	0
0	0	15	0	0	0	0	0	0	0	0	0	0	0	0	0	0	0	0	0	0	0	0	0	0	0	0	18	22	0	0	0
0	0	26.3	0	0	0	0	0	0	0	0	0	0	0	0	0	0	0	0	0	0	0	0	0	0	0	0	0	26	0	0	0
0	0	1	0	3	0	0	0	0	0	0	0	0	0	0	0	0	0	4.5	0	0	0	0	0	0	0	0	0	1	0	0	0
0	0	0	0	2	0	0	0	0	0	0	0	0	23	0	0	0	0	0	0	0	0	0	0	0	0	0	0	6	0	0	0
0	0	2	5.5	0	0	0	0	0	0	0	0	0	1	5	0	0	0	0	0	0	0	0	0	0	0	0	0	2	0	0	0
0	0	1.5	0	0	0	0	0	0	0	0	0	0	0	0	0	0	0	0	0	0	0	0	0	0	0	12	0	11	0	0	0
0	0	9.5	0	0	0	0	0	0	0	0	0	0	0	0	0	0	0	0	0	0	0	0	0	0	0	0	0	4.5	0	0	0
0	0	3.5	1	3	0	0	0	0	0	0	0	0	0	0	0	0	0	0	0	0	0	0	0	0	0	0	0	1	0	0	0
0	0	31.5	0	31.5	0	0	0	0	0	0	0	0	0	0	0	0	0	0	0	0	0	0	0	0	0	0	0	31.5	0	0	0
0	0	2	1	0	0	0	0	0	0	0	0	0	1	0	0	0	0	0	0	0	0	0	0	0	0	0	0	9	0	0	0
0	0	57	0	2	0	0	0	0	0	0	0	0	2	0	0	0	0	0	0	0	0	0	0	0	0	0	0	0	0	0	0
0	0	10	1	1	0	0	0	0	0	0	0	0	1	0	0	0	0	0	0	0	0	0	0	0	0	0	0	2	0	0	0
0	0	0	16.5	0	0	3	0	0	0	0	0	0	14	0	0	0	0	0	0	0	0	0	0	0	0	0	0	0	0	0	0
0	0	0	18.5	2	0	0	0	0	0	0	0	0	18	0	0	0	0	0	0	0	13	0	0	0	0	7	0	0	0	0	0
0	0	0	4.5	0	0	0	0	0	0	0	0	0	8.5	0	0	0	0	0	0	0	0	0	0	0	0	0	0	1	0	0	0
0	0	0	13	8	0	0	0	0	0	0	10.5	0	82	0	0	0	0	0	0	0	0	0	0	0	0	0	0	0	0	0	0
0	0	8	0	0	0	0	0	0	0	0	0	0	0	0	0	0	0	0	0	0	0	0	0	0	0	0	0	11	0	0	0
0	0	0	56	0	0	0	0	0	0	0	0	0	14	0	0	0	0	0	0	0	0	0	0	0	0	0	0	27.5	0	0	0
0	0	0	0	0	0	0	0	0	0	0	0	0	0	0	0	0	0	0	0	0	5	0	0	0	0	0	0	5	0	0	0
0	0	70	75	0	0	0	0	0	0	0	115	0	0	0	0	0	0	0	0	0	0	0	0	0	0	0	0	70	0	0	0
0	0	135	5	15	0	0	0	0	0	0	0	0	0	0	0	0	0	0	0	0	0	0	0	0	15	0	0	15	0	0	0
0	0	87	18	0	0	0	0	0	0	22	0	0	0	0	0	0	0	0	0	0	0	0	0	0	0	0	0	83	0	0	0
0	0	44	0	0	0	0	0	0	0	0	35	0	5	0	0	0	0	0	0	0	0	0	0	0	0	0	0	0	0	0	0
0	0	50	0	25	0	40	0	0	0	0	55	0	0	0	0	0	0	0	0	0	20	0	0	0	0	0	0	10	0	0	0
0	0	60	0	0	0	0	0	0	0	0	5	0	0	0	0	0	0	0	0	0	0	0	0	0	0	0	0	5	0	0	0
0	0	35	0	0	0	10	0	0	0	0	5	0	0	0	0	0	0	0	0	0	0	0	0	0	0	0	0	5	0	0	0
0	0	40	0	0	0	35	0	0	0	0	5	0	15	0	0	0	0	0	0	0	0	0	0	0	0	0	0	15	0	0	20
0	0	40	0	0	0	0	0	0	0	0	15	0	0	0	0	0	0	0	0	0	0	0	0	0	0	0	0	5	0	0	0
0	0	145	0	0	0	0	0	0	0	0	0	0	0	0	0	0	0	0	0	0	0	0	0	0	0	0	0	15	0	0	0
0	0	35	0	0	0	10	0	0	0	0	5	0	5	0	0	5	0	0	0	0	0	0	0	0	0	0	0	0	0	0	0
6	0	0	0	0	0	0	0	0	0	0	0	0	0	0	0	40	0	0	0	0	0	0	0	0	0	0	0	0	0	0	0
0	0	0	0	0	8	0	0	0	0	0	0	0	0	0	0	5	46	0	0	0	0	0	0	0	0	0	0	0	0	15	0
0	0	0	0	0	23	0	8	0	0	0	0	0	0	0	0	0	0	0	0	0	0	0	0	0	0	0	0	0	0	21	0
15	0	0	0	0	0	0	0	0	0	0	0	0	0	0	0	30	0	0	0	0	0	0	0	0	0	0	0	0	0	40	0
5	0	0	0	0	11	0	0	0	0	0	0	0	0	0	0	5	26	0	0	0	0	0	0	0	0	0	0	0	0	8	0
20	0	0	0	0	0	0	0	0	0	0	0	0	0	0	0	50	0	0	0	0	0	0	0	0	0	0	0	0	0	0	0
3	0	0	0	0	9	0	0	0	0	0	0	0	0	0	0	8	0	0	0	0	0	0	0	0	0	0	0	0	0	5	0
0	0	0	0	0	9	0	0	0	0	0	0	0	0	0	0	8	0	0	0	0	0	0	0	0	0	0	0	0	0	8	0
0	0	0	0	0	6	0	0	0	0	0	0	0	0	0	0	5	6	0	0	0	0	0	0	0	0	0	0	0	0	4	0
0	0	0	0	0	8	0	5	0	0	0	0	0	0	0	0	16	0	0	0	0	0	0	0	0	0	0	0	0	0	4	0
0	0	0	0	0	29	0	8	0	0	0	0	0	0	0	0	7	0	0	0	0	0	0	0	0	0	0	0	0	0	0	0
12	0	0	0	0	14	0	0	0	0	0	0	0	0	0	0	15	0	0	0	0	0	0	0	0	0	0	0	0	0	0	0
0	0	55	0	0	0	0	0	0	0	0	40	0	0	0	0	0	0	0	0	0	0	0	0	0	0	0	0	55	0	0	0
0	0	15	0	0	0	0	0	0	0	0	50	0	0	0	0	0	0	0	0	0	0	0	0	0	0	0	0	100	0	0	0
0	0	0	0	0	0	0	0	0	0	0	20	0	0	0	0	0	0	0	0	0	0	0	0	0	0	0	0	105	0	0	0
0	0	11	0	0	0	0	0	0	0	0	0	0	0	0	0	0	0	0	0	0	0	0	0	0	0	0	0	24	0	0	0
0	0	40	80	0	0	0	0	0	0	0	0	0	0	0	0	0	0	0	0	0	0	0	0	0	0	0	0	0	0	0	0
0	0	21	0	0	0	0	0	0	0	0	0	0	0	0	0	0	0	0	0	0	0	0	0	0	0	0	0	40	0	0	0
0	0	0	0	0	0	0	0	0	0	0	0	0	0	0	0	0	0	0	0	0	0	0	2	0	0	0	0	67.5	0	0	20
0	0	64.5	0	0	6	0	0	0	0	0	0	0	0	0	0	0	0	0	0	0	0	0	0	0	0	0	0	0	0	0	0
0	18	2	1	0	9	0	0	0	0	0	0	0	0	0	0	0	0	0	0	0	0	0	0	0	0	0	0	0	0	0	0
0	0	10.5	0	0	8	0	0	0	0	0	2	0	0	0	0	0	0	0	0	0	0	0	0	0	0	0	0	0	0	0	0
0	0	55	0	0	6	0	0	0	0	0	0	0	0	0	0	0	0	0	0	0	0	0	0	0	0	0	0	8.5	0	0	0
0	0	16	0	0	2	0	0	0	0	0	0	0	0	0	0	0	0	0	0	0	0	0	0	0	0	0	0	47	0	0	20
0	0	2	1	0	0	0	0	0	0	0	18	0	0	0	0	0	0	0	0	0	0	0	0	0	0	0	0	0	0	0	0
0	10.5	0	0	0	5	0	0	0	0	0	0	0	0	0	0	0	0	0	0	0	0	0	0	0	0	0	0	8	0	0	7
0	12.5	0	0	0	0	0	0	0	0	0	0	0	0	0	0	0	0	0	0	0	0	0	0	0	0	0	0	8	0	0	7
0	0	0	70	5	0	0	0	0	0	0	3	0	9	0	0	0	0	0	0	0	0	0	0	0	0	0	0	14	0	0	0
0	0	12	31	5	0	0	0	0	0	0	0	0	0	0	0	0	0	0	0	0	0	0	0	0	0	0	0	0	0	0	0
0	0	0	17	0	0	0	0	0	0	0	0	0	0	0	0	0	0	0	0	0	0	0	0	0	0	0	0	5	0	0	0
0	0	50	0	5	0	0	0	0	0	0	5	0	0	0	5	0	0	0	0	0	0	0	0	0	35	0	0	10	0	0	0
0	0	0	0	0	0	0	0	0	0	0	0	0	0	0	0	0	0	0	0	0	0	0	0	0	25	0	0	35	0	0	0
0	0	51	0	0	0	0	0	0	0	8	16	0	17	0	0	0	0	0	0	0	0	0	0	0	0	0	0	0	0	0	0
0	0	5	0	0	0	0	0	0	0	0	1	0	0	0	0	0	0	0	0	0	0	0	0	0	0	0	0	5	0	0	0
0	0	43	0	18	0	0	0	0	0	0	86	0	0	0	0	0	0	0	0	0	0	0	0	0	0	0	0	61	0	0	0
0	0	30	0	0	0	0	0	0	0	0	0	0	55	0	0	0	0	0	0	0	0	0	0	0	0	0	0	15	0	0	0
0	0	0	15	0	0	0	0	0	0	34	0	0	18	0	0	0	0	0	0	0	0	0	0	0	0	0	0	100	0	0	0
0	0	0	21	0	0	0	0	0	0	0	0	0	7	0	0	0	0	0	0	0	0	0	0	0	0	0	0	10	0	0	0
0	0	10	75	0	0	0	0	0	0	5	0	0	0	0	0	0	0	0	0	0	0	0	0	0	0	0	0	20	0	0	0
0	0	40	0	0	0	0	0	0	0	5	0	0	15	0	0	0	0	0	0	0	0	0	0	0	0	0	0	55	0	0	0
0	0	84	0	0	0	0	0	0	0	27	0	0	0	0	0	0	0	0	0	0	0	0	0	0	0	0	0	30	0	0	0
0	0	0	0	0	0	0	0	0	0	0	0	0	1	0	0	29	0	0	0	0	0	0	0	0	0	0	0	8.6	0	0	0
0	0	72	0	0	0	0	0	0	0	0	0	0	0	0	0	6	0	0	0	0	0	0	0	0	0	0	0	18	0	0	0
0	0	50	0	15	0	0	0	0	0	0	40	0	0	0	0	0	0	0	0	0	0	0	0	0	0	0	0	25	0	0	0
0	0	50	0	0	0	0	0	0	0	0	0	0	0	0	0	0	0	0	0	0	0	0	0	0	0	0	0	75	0	0	0
0	0	35	0	0	0	0	0	0	0	0	0	0	0	0	0	0	0	0	0	0	0	0	0	0	0	0	0	25	0	0	0
0	0	55	0	0	0	0	0	0	0	0	40	0	0	0	0	0	0	0	0	0	0	0	0	0	0	0	0	45	0	0	0
0	0	0	0	0	0	0	0	0	0	0	15	0	0	0	0	0	0	0	0	0	0	0	0	0	0	0	0	50	0	0	0
0	0	20	0	0	0	0	0	0	0	0	12	0	0	0	0	0	0	0	0	0	0	0	0	0	0	0	0	23	0	0	0
0	0	15	0	0	0	0	0	0	0	0	0	0	0	0	0	0	0	0	0	0	0	0	0	0	0	0	0	123	0	0	0
0	0	0	110	0	0	0	0	0	0	0	0	0	0	0	0	0	0	0	0	0	0	0	0	0	0	0	0	13	0	0	0
0	0	0	0	10	0	50	0	0	0	0	0	0	0	0	0	0	0	0	0	0	0	0	0	0	0	0	0	0	0	0	0
0	0	0	55	0	0	0	0	0	0	0	40	0	0	0	0	0	0	0	0	0	0	0	0	0	0	85	0	0	0	0	0
0	0	0	35	0	0	0	0	0	0	0	40	0	0	0	0	0	0	0	0	0	0	0	0	0	0	130	0	0	0	0	0
0	0	118	15	0	0	0	0	0	0	0	0	0	0	0	0	0	0	0	0	0	0	0	0	0	0	0	0	0	0	0	0
0	0	55	0	10	0	0	0	0	0	0	0	0	0	0	0	0	0	0	0	0	0	0	0	0	0	5	0	0	0	0	0
0	0	65.5	0	54	0	0	0	0	0	0	0	0	25	0	0	0	0	0	0	0	0	0	0	0	0	0	0	22.5	0	0	0
0	0	65.5	0	30	0	0	0	0	0	0	0	0	25	0	0	0	0	0	0	0	0	0	0	0	0	0	0	27.1	0	0	0
0	0	0	0	30	0	2.5	0	0	0	0	0	0	25	0	0	0	0	0	0	0	0	0	0	0	0	0	0	12	0	0	0
0	0	65.5	0	6	0	0	0	0	0	0	0	0	5	0	0	0	0	0	0	0	0	0	0	0	0	0	0	4.5	0	0	0
0	0	50	0	2	0	22	0	0	0	0	1	0	0	0	0	0	0	0	0	0	0	0	0	0	0	0	0	6.5	0	0	0
0	0	0	0	0	3	0	0	0	0	0	0	0	0	0	0	0	0	0	0	0	0	0	0	0	0	0	0	0	0	0	6
0	0	0	0	0	6.5	0	0	0	0	0	0	0	0	0	0	0	0	0	0	0	0	0	0	0	0	0	0	0	0	0	6.5
0	0	5	0	0	0	3.5	0	0	0	0	0	0	6	0	0	0	0	0	0	0	0	0	0	0	0	0	0	53	0	0	0
0	0	30	0	30	0	0	0	0	0	0	0	0	30	0	0	0	0	0	0	0	0	0	0	0	0	0	0	0	0	0	0
0	0	75	0	2.5	0	2.5	0	0	0	0	0	0	0	0	0	0	0	0	0	0	0	0	0	0	0	0	0	10	0	0	0
0	0	65.5	0	6	0	0.5	0	0	0	0	0	0	5	0	0	0	0	0	0	0	0	0	0	0	0	0	0	22.5	0	0	0
0	0	5	0	0	0	4	0	0	0	0	0	0	5	0	0	0	0	0	0	0	0	0	2	0.5	0	0	0	305.5	0	0	0
0	0	50	0	2	0	22	29	0	0	0	1	0	8	0	0	0	0	0	0	0	0	0	0	40	0	0	0	134	0	0	0
0	0	1	0	0	0	1	0	0	0	0	0	0	0	0	0	0	0	0	0	0	0	0	0	0	0	0	0	12	0	0	0
0	0	7	9	5	0	0	2	0	0	0	0	0	12	0	0	0	0	0	0	0	0	0	0	10	0	0	0	9	0	0	0
0	0	0	0	0	7	0	0	0	0	0	0	0	0	0	0	0	0	0	0	0	0	2	0	0	0	0	0	0	0	0	16
0	0	0	0	0	1	0	0	0	0	0	0	0	0	1	0	0	1	0	0	0	0	0	0	0	0	0	0	0	0	0	1
0	0	4	5	0	0	0	0	2	0	0	7	0	0	2	0	0	0	0	0	0	0	0	0	0	0	0	0	16	0	0	0
0	0	2	6	4	0	0	0	0	0	0	0	0	1	16	0	0	0	0	0	0	0	0	0	7	0	0	0	1	0	0	0
0	0	0	6	6	0	0	0	0	0	0	0	0	0	32	0	0	0	0	0	0	0	0	0	19	0	0	0	1	0	0	0
0	0	3	0	0	0	2	0	0	0	0	4	0	0	0	0	0	0	0	0	0	0	0	0	0	0	0	0	4	0	0	0
0	0	0	0	0	7	0	0	0	0	0	0	0	0	0	0	0	0	0	0	0	0	0	0	0	0	0	0	0	0	0	16
0	0	0	28	11	0	0	0	0	0	0	0	0	0	0	0	0	0	0	0	0	0	0	0	0	0	0	0	0	0	0	0
0	0	0	13.5	0	0	0	0	0	0	0	0	0	7	0	0	0	0	0	0	0	0	0	0	0	0	0	0	0	0	0	0
0	0	0	64	4.5	0	0	0	0	0	0	0	0	7	0	0	0	0	0	0	0	0	0	0	0	0	0	0	0	0	0	0
0	0	2	0	3	0	0	0	0	0	0	0	0	0	16	0	0	0	0	0	0	0	0	0	0	0	0	0	0	6	0	0
0	0	0	6	4	0	0	0	0	0	0	0	0	1	0	0	0	0	0	0	0	0	0	0	0	0	0	0	0	0	0	0
0	0	0	7	39	0	0	0	0	0	0	0	0	0	0	0	0	0	0	0	0	0	0	0	0	0	0	0	0	0	0	0
0	0	0	1.5	39	0	0	0	0	0	0	0	0	6	0	0	0	0	0	0	0	0	0	0	0	0	0	0	0	0	0	0
0	0	0	1.5	39	0	0	0	0	0	0	0	0	6	1	0	0	0	0	0	0	0	0	0	0	0	0	0	0	0	0	0
0	0	0	4.5	0	0	0	0	0	0	0	0	0	6	1	0	0	0	0	0	0	0	0	0	0	0	0	0	0	0	0	0
0	0	0	11.5	40	0	0	0	0	0	0	0	0	0	10	0	0	0	0	0	0	0	0	0	0	0	0	0	0	0	0	0
0	0	64	0	5	0	0	0	0	0	0	6	0	0	0	0	0	0	0	0	0	0	0	0	0	0	0	0	10.5	0	0	0
0	0	3.5	3.5	0	0	0	0	0	0	0	0	0	0	0	0	0	0	0	0	0	0	0	0	0	0	0	0	0	0	0	0
0	0	0	3.5	0	0	0	0	0	0	0	0	0	0	0	0	0	0	0	0	0	0	0	0	0	0	0	0	3.5	0	0	0
0	0	0	3.5	6	0	0	0	0	0	0	0	0	0	32	0	0	0	0	0	0	0	0	0	0	0	0	0	1	0	0	0
0	0	0	19.5	2.5	0	0	0	4.5	0	0	0	0	0	0	0	0	0	0	0	0	0	0	0	0	0	0	0	0	0	0	0
0	0	64	1.5	5	0	0	0	0	0	0	0	0	0	0	0	0	0	0	0	0	0	0	0	0	0	0	0	0	0	0	0
0	0	0	0.5	11	0	0	0	0	0	0	0	0	0	17	0	0	0	0	0	0	0	0	0	0	0	0	0	0	0	0	0
0	0	2	6	0.5	0	0	0	0	0	0	0	0	0	16	0	0	0	0	0	0	0	0	0	0	0	0	0	0	0	0	0
0	0	64	0	0	0	0	0	5.5	0	0	0	0	0	0	0	0	0	0	0	0	0	0	0	0	0	0	0	0	0	0	0
0	0	0	1.5	11	0	0	6	0	0	0	0	0	0	0	0	0	0	0	0	0	0	0	0	0	0	0	0	43	0	0	0
0	0	0	12.8	11	0	0	0	0	0	0	0	0	1	0	0	0	0	0	0	0	0	0	0	0	0	0	0	0	0	0	0
0	0	8	0	0	0	0	0	0	0	0	13	0	0	0	0	0	0	0	0	0	0	0	0	0	0	0	0	0	0	0	0
0	0	24	92	0	0	0	0	0	0	0	0	0	0	0	0	0	0	0	0	0	0	0	0	0	0	0	0	11.5	0	0	0
0	0	33	12	15	0	0	0	0	0	0	0	0	0	0	0	0	0	0	0	0	0	0	0	0	0	0	0	24	0	0	0
0	0	50	0	0	0	0	0	0	0	0	0	0	10	0	0	0	0	0	0	0	0	0	0	0	0	0	0	0	0	0	5
0	0	50	0	0	0	0	0	0	0	0	0	0	0	0	0	0	0	0	0	0	0	0	0	0	0	0	0	30	0	0	0
0	0	65	0	0	0	0	0	0	0	0	0	0	0	0	0	0	0	0	0	0	0	0	0	0	0	0	0	15	0	0	0
0	0	25	0	0	0	0	0	0	0	0	0	0	0	0	0	0	0	0	0	0	0	0	0	0	0	0	0	25	0	0	0
0	0	0	0	50	0	10	0	0	0	0	0	0	0	0	0	0	0	0	0	0	0	0	0	0	0	0	0	0	0	0	0
0	0	30	0	0	0	5	0	0	0	0	15	0	10	0	0	0	0	0	0	0	0	0	0	0	0	0	0	35	0	0	0
0	0	12	0	0	0	0	0	0	0	0	0	0	0	0	0	0	0	0	0	0	0	0	0	0	0	0	0	43	0	0	0
0	0	20	0	0	0	0	0	0	0	0	0	0	0	0	0	0	0	0	0	0	0	0	0	0	0	0	0	80	0	0	0
0	0	95	0	0	0	0	0	0	0	0	0	0	0	0	0	0	0	0	0	0	45	0	0	0	0	0	0	0	0	0	0
0	0	60	20	35	0	0	0	0	0	0	0	0	0	30	0	0	0	0	0	0	0	0	0	0	0	15	0	0	0	0	0
0	0	0	6	6	0	0	0	0	0	0	0	0	0	3	0	0	0	0	0	0	0	0	0	0	0	0	0	0	0	0	0
0	0	6.5	6	4	0	0	0	0	0	0	0	0	1	0	0	0	0	0	0	0	0	0	0	0	0	0	0	0	0	0	0
0	0	50	0	0	0	22	0	0	0	0	0	0	0	0	22.5	0	0	0	0	0	0	0	0	0	0	0	0	0	0	0	0
0	0	7	9	5	0	0	0	0	0	0	0	0	0	0	0	0	0	0	0	0	0	0	0	0	0	0	0	2	0	0	0
0	0	13	86	0	0	0	0	0	0	0	0	0	0	0	0	0	0	0	0	0	0	0	0	0	0	0	0	0	0	0	0
0	0	1	0	0	0	1	0	0	0	0	0	0	0	0	0	0	0	0	0	0	0	0	0	0	0	0	0	4.5	0	0	0
0	0	11	86	6	0	0	0	0	0	0	0	0	0	1	0	0	0	0	0	0	0	0	0	0	0	0	0	0	0	0	0
0	0	0	0	13	0	0	0	0	0	0	0	0	0	0	0	0	0	0	0	0	0	0	0	0	0	0	0	29	0	0	0
0	0	55.5	0	0	0	12.5	0	0	0	0	0	0	25	0	0	0	0	0	0	0	0	0	0	0	0	0	0	305.5	0	0	0
0	0	45	0	0	0	0	0	0	0	0	0	0	0	0	0	0	0	0	0	0	0	0	0	0	0	0	0	0	0	0	0
0	0	0	0	7.5	0	0	0	0	0	0	0	0	5	0	0	0	0	0	0	0	0	0	0	0	0	0	0	12	0	0	0
0	0	126.5	0	16.5	0	0	0	0	0	0	0	0	5	0	0	0	0	0	0	0	0	0	0	0	0	0	0	11	0	0	0
0	0	25	0	0	0	12.5	0	0	0	0	0	0	25	0	0	0	0	0	0	0	0	0	0	0	0	0	0	11.5	0	0	0
0	0	25	0	0	0	12.5	0	0	0	0	0	0	25	0	0	0	0	0	0	0	0	0	0	0	0	0	0	36	0	0	0
0	0	25	0	0	0	0	0	0	0	0	0	0	25	0	0	0	0	0	0	0	0	0	0	0	0	0	0	7	0	0	0
0	0	0	0	0	0	0	0	0	0	0	0	0	0	0	0	0	0	0	0	0	0	2	0	0	0	0	0	0	21.5	0	16
0	0	0	0	0	7	0	0	0	0	0	0	0	0	0	0	0	0	0	0	0	0	0	0	0	0	0	0	0	13	0	16
0	0	0	0	0	7	0	0	0	0	0	0	0	0	0	0	0	0	0	0	0	0	2	0	0	0	0	0	0	0	0	14
0	0	0	0	0	1	0	0	0	0	0	0	0	0	1	0	0	0	0	0	0	0	0	0	0	0	0	0	27.5	0	0	0
0	0	0	0	0	7	0	0	0	0	0	0	0	0	0	0	0	0	0	0	0	0	0	0	0	0	0	0	88	0	0	16
0	0	0	0	0	0	0	0	0	0	0	0	0	0	0	0	0	0	0	0	0	0	0	0	0	0	0	0	35.5	0	0	16
0	0	0	0	0	7	0	0	0	0	0	0	0	0	0	0	0	0	0	0	0	0	2	0	0	0	0	0	0	0	0	19.5
0	0	0	0	0	0	0	0	0	0	0	0	0	0	0	0	0	0	0	0	0	0	2	0	0	0	0	10	0	0	0	3
0	0	0	0	0	8	0	0	0	0	0	0	0	0	0	0	0	0	0	0	0	0	0	0	0	0	0	0	0	0	0	25.5

## Sheet: latitude-env
Maximum temperature	Precipitation	Relative humidity	Wind velocity	Sunlight hours	Average height of vegetation	Average vegetation coverage	Shannon	Pielou	Group
14.9874	356.397	62.6539	1.89312	7.3946	20.9045	94	1.66018	0.874226	Low latitude
14.7897	364.482	62.6936	1.86277	7.3674	9.243	100	1.46472	0.827135	Low latitude
14.8203	364.279	62.6855	1.87108	7.37395	20.6817	86.4	1.81583	0.80135	Low latitude
10.4504	500.489	62.6842	2.05978	7.24313	40.5759	83.2	1.66582	0.852255	Low latitude
14.5918	374.288	62.7202	1.83593	7.34674	3.5975	38.25	0.929308	0.440566	Low latitude
14.9427	355.674	62.6721	1.88051	7.38188	9.90808	46.2	1.39038	0.677152	Low latitude
13.0095	425.691	62.5866	2.05484	7.59748	4.544	91	1.26238	0.880196	Low latitude
10.3047	490.609	62.5898	2.10125	7.27048	9.12853	47.6	1.8031	0.779618	Low latitude
12.7817	434.545	62.2326	2.05456	7.56973	2.693	60.8	1.14815	0.783468	Low latitude
10.7396	509.562	63.3849	1.97822	7.26222	9.26333	83.8	1.51169	0.743816	Low latitude
12.7511	437.979	62.29	2.05052	7.56734	17.0318	45.8	1.21926	0.705004	Low latitude
13.4206	405.118	62.551	2.07897	7.70575	2.94408	48.8	1.16946	0.669442	Low latitude
13.0329	431.602	62.7593	1.8051	7.25272	16.5587	89.2	1.29582	0.653868	Low latitude
15.7665	412.352	62.2214	1.98661	7.52703	6.37095	100	1.43009	0.824283	Low latitude
15.7543	408.219	62.2435	1.98548	7.52495	6.15133	91.8	1.22101	0.772354	Low latitude
12.5615	444.454	62.743	1.86429	7.24173	11.4823	48	1.51188	0.696893	Low latitude
13.1628	437.127	62.8155	1.83336	7.24978	9.13895	42	1.53666	0.727799	Low latitude
13.1387	438.902	62.8197	1.84563	7.24952	9.53002	45.3333	1.32802	0.685672	Low latitude
11.8401	479.155	62.8266	1.96044	7.22926	15.4299	78.8	1.67592	0.838002	Low latitude
12.4633	458.917	63.2847	1.83981	7.23034	10.5224	46.8	1.43175	0.698642	Low latitude
14.1019	396.503	62.3225	1.8516	7.28345	11.4823	48	1.51188	0.696893	Low latitude
14.2779	390.464	62.2814	1.8204	7.28538	14.4867	23.5667	1.09009	0.906959	Low latitude
14.4	388.265	62.738	1.83807	7.33791	16.2492	89.8	1.33354	0.672288	Low latitude
14.9585	365.552	62.5953	1.92904	7.42582	10.49	87.6667	1.59072	0.821184	Low latitude
15.235	339.677	62.621	1.92143	7.41386	16.3036	98.3333	1.34833	0.694397	Low latitude
14.8937	357.466	62.6816	1.87122	7.37475	3.355	64	0.777477	0.744395	Low latitude
15.2061	340.982	62.6277	1.91679	7.40987	9.30803	47.8	1.43747	0.700789	Low latitude
15.5194	332.116	62.7923	1.97279	7.47749	11.3568	50	1.51322	0.696604	Low latitude
15.5299	333.157	62.784	1.99238	7.48057	7.63161	45.6667	1.32281	0.683093	Low latitude
14.7897	364.482	62.6936	1.86277	7.3674	8.31333	29.4	0.76854	0.72149	Low latitude
15.6062	336.756	62.8794	2.00404	7.45849	7.63161	45.6667	1.32281	0.683093	Low latitude
14.6919	369.918	62.7066	1.852	7.3582	17.7806	21.4444	0.90601	0.661631	Low latitude
14.44	381.267	62.7366	1.81213	7.3315	9.30803	47.8	1.43747	0.700789	Low latitude
13.5333	419.604	62.782	1.7472	7.26717	10.2598	67.3333	2.12249	0.874785	Low latitude
12.57	456.095	63.2823	1.837	7.23467	7.63161	45.6667	1.32281	0.683093	Low latitude
10.6688	478.516	62.4555	2.10628	7.33999	7.35694	51.6667	1.23132	0.760639	Low latitude
10.3121	485.687	62.5238	2.11865	7.29887	7.35694	51.6667	1.23132	0.760639	Low latitude
12.827	426.226	62.7796	2.11528	7.58831	6.77028	52.6667	0.915906	0.574594	Low latitude
12.6201	443.411	63.3335	1.89666	7.52296	7.24217	51.6	1.12415	0.682701	Low latitude
10.9092	495.361	63.3834	1.96846	7.35251	7.24217	51.6	1.12415	0.682701	Low latitude
12.2544	437.091	62.3201	2.09981	7.51937	3.003	62.2	1.17214	0.799327	Low latitude
11.0408	506.847	63.3992	1.96467	7.29166	7.24217	51.6	1.12415	0.682701	Low latitude
10.9047	508.798	63.3975	1.9749	7.29765	7.35694	51.6667	1.23132	0.760639	Low latitude
11.0767	496.412	63.4013	1.95222	7.31767	10.49	87.6667	1.59072	0.821184	Low latitude
11.0788	496.578	63.4015	1.95168	7.31456	12.7323	87.6	1.61219	0.644789	Low latitude
10.8434	478.787	62.6271	2.03531	7.25493	14.2653	73	1.6908	0.829644	Low latitude
10.8434	478.787	62.6271	2.03531	7.25493	15.8977	80	1.6819	0.840773	Low latitude
10.3121	485.687	62.5238	2.11865	7.29887	16.6435	85.6667	1.73172	0.869491	Low latitude
11.1857	475.944	62.6788	1.99398	7.23962	15.8977	80	1.6819	0.840773	Low latitude
11.1724	478.984	62.6961	1.99172	7.23488	16.6435	85.6667	1.73172	0.869491	Low latitude
15.8185	309.615	62.9149	2.0474	7.46671	5.50556	50	0.768075	0.566185	Mid latitude
15.1515	341.594	62.5371	1.87405	7.44134	18.1037	10.6667	1.07509	0.664261	Mid latitude
15.8899	497.83	61.4816	1.95482	7.47559	18.1481	70	0.76433	0.639056	Mid latitude
15.5256	445.328	61.6386	1.99097	7.527	112.522	77.6667	0.900436	0.590224	Mid latitude
15.2524	411.984	61.7058	2.0371	7.54606	18.1037	10.6667	1.07509	0.664261	Mid latitude
15.3733	409.589	62.1808	2.03066	7.53939	20.4093	10.8	0.912941	0.663131	Mid latitude
15.817	317.008	62.6545	1.98861	7.56872	28.8205	20.6667	1.2096	0.700194	Mid latitude
15.8079	318.923	62.6538	1.98017	7.5718	32.5064	27.3333	1.13679	0.604025	Mid latitude
13.4021	358.817	62.2717	1.94628	7.41965	13.5145	85	1.31065	0.613753	Mid latitude
13.057	372.52	62.2963	1.96301	7.40284	17.9265	97	1.54704	0.715184	Mid latitude
14.1864	325.441	62.1827	1.91551	7.47406	17.6	44	0	0	Mid latitude
14.1366	337.703	62.2767	1.89776	7.4398	5.78533	33.2	1.06426	0.735874	Mid latitude
14.1674	359.538	62.4069	1.86561	7.40315	12.7067	50	0.547877	0.583475	Mid latitude
13.9073	369.349	62.4383	1.87485	7.38178	4.94167	51.25	0.345647	0.389126	Mid latitude
14.8361	352.364	62.4039	1.82808	7.44672	14.8	41	0.642992	0.842124	Mid latitude
15.8142	308.969	62.9237	2.0463	7.46413	5.63444	43.2	0.621753	0.39504	Mid latitude
13.7718	399.353	62.6997	1.78469	7.30069	16.5585	83.8	1.07493	0.563566	Mid latitude
15.8258	313.22	62.8798	2.04956	7.47661	14	82.6	1.08414	0.908984	Mid latitude
14.0351	390.035	62.6993	1.771	7.3136	22.0326	92	1.06046	0.54983	Mid latitude
15.8379	315.671	62.85	2.05343	7.48597	5.65444	46.3333	0.798642	0.541785	Mid latitude
14.5683	365.838	62.6669	1.81229	7.35285	11.5168	49.8	0.764656	0.435019	Mid latitude
15.4785	276.752	62.0717	1.85375	7.56288	15.6406	79.8	1.6659	0.832892	Mid latitude
12.489	443.282	62.7183	1.8795	7.2463	11.526	46.8	1.10626	0.656902	Mid latitude
10.3584	485.075	62.5539	2.1065	7.28362	11.6015	59.6	1.4858	0.68389	Mid latitude
15.6788	474.291	60.9414	2.00689	7.48383	36.1773	99	1.23796	0.789111	Mid latitude
15.9427	467.857	61.0204	2.03685	7.47132	34.0102	84.6667	1.3803	0.686867	Mid latitude
15.7308	480.765	60.9797	2.00306	7.47202	41.3825	75.6667	1.59193	0.807559	Mid latitude
16.0044	497.901	61.4749	1.94498	7.48619	1.96667	20	1.03478	0.866818	Mid latitude
15.5327	400.528	62.1948	2.02443	7.53988	22.46	50	1.4698	0.913241	Mid latitude
15.9929	506.562	61.2229	1.93832	7.46423	21.2383	58.5	0.772409	0.568245	Mid latitude
13.3979	358.279	62.2632	1.94863	7.42279	3.29255	89	1.25344	0.736978	Mid latitude
15.0611	342.255	62.3466	1.81812	7.47744	3.55711	48.8	0.787318	0.523071	Mid latitude
15.1031	346.809	62.3963	1.81651	7.4779	8.006	41.8	1.01649	0.56775	Mid latitude
14.7238	359.484	62.451	1.8329	7.43224	8.96667	13.6667	0.452443	0.652738	Mid latitude
14.2121	321.035	62.2059	1.96159	7.55423	3.355	64	0.777477	0.744395	Mid latitude
14.3321	316.63	62.0454	1.96832	7.57427	3.325	62.3333	0.905326	0.764034	Mid latitude
14.3544	316.696	62.0196	1.97857	7.58914	3.325	62.3333	0.905326	0.764034	Mid latitude
14.2021	323.739	62.0282	1.99359	7.58441	3.97778	62	0.821681	0.86956	Mid latitude
14.0608	330.477	62.0365	2.00771	7.58046	14.4867	23.5667	1.09009	0.906959	Mid latitude
13.8326	340.648	62.0658	2.0207	7.56521	3.355	64	0.777477	0.744395	Mid latitude
13.6144	350.604	62.0947	2.03252	7.55127	3.325	62.3333	0.905326	0.764034	Mid latitude
13.6565	343.055	62.1127	1.96984	7.49028	3.76944	63.3333	0.912033	0.769952	Mid latitude
13.4797	353.774	62.2564	2.01654	7.52743	3.955	62.4	0.797798	0.763037	Mid latitude
13.5273	350.955	62.262	2.0079	7.52327	13.4395	86.4	1.34308	0.62844	Mid latitude
14.1715	322.708	62.129	1.92806	7.49457	3.355	64	0.777477	0.744395	Mid latitude
14.6815	321.73	62.2493	1.8682	7.47161	2.88056	63.6667	0.803003	0.670895	Mid latitude
15.0337	351.527	62.4031	1.82148	7.46969	3.53333	63.3333	0.815162	0.863198	Mid latitude
14.1237	325.046	62.2095	1.96905	7.55158	2.88056	63.6667	0.803003	0.670895	Mid latitude
13.6144	350.604	62.0947	2.03252	7.55127	9.05556	18.6667	0.753182	0.807501	Mid latitude
15.9447	291.124	62.9939	2.07755	7.4727	9.05556	18.6667	0.753182	0.807501	Mid latitude
15.8074	330.846	62.3654	2.07578	7.53704	6.32222	15.1667	0.400455	0.485215	Mid latitude
15.7649	341.601	62.3592	2.05632	7.53455	8.79667	12.3333	0.347066	0.388336	Mid latitude
15.7701	339.798	62.3735	2.05345	7.53072	9.19444	8.5	0.351748	0.320175	Mid latitude
15.7667	340.204	62.3772	2.05102	7.5293	9.05556	18.6667	0.753182	0.807501	Mid latitude
15.7294	350.443	62.3577	2.04019	7.53111	3.55711	48.8	0.787318	0.523071	Mid latitude
15.7703	338.373	62.3877	2.0501	7.52656	8.79667	12.3333	0.347066	0.388336	Mid latitude
16.0048	296.014	62.878	2.10418	7.4944	8.79667	12.3333	0.347066	0.388336	Mid latitude
15.743	345.748	62.3713	2.04316	7.5289	8.79667	12.3333	0.347066	0.388336	Mid latitude
15.6911	361.37	62.3441	2.0264	7.52996	11.5222	10.3333	0.173761	0.158164	Mid latitude
15.7152	353.595	62.358	2.03444	7.52955	8.79667	12.3333	0.347066	0.388336	Mid latitude
15.9459	307.538	62.4275	2.10097	7.52352	6.32222	15.1667	0.400455	0.485215	Mid latitude
15.8906	316.126	62.3986	2.09299	7.53126	8.79667	12.3333	0.347066	0.388336	Mid latitude
15.8681	319.64	62.4094	2.07943	7.52605	6.24267	54	1.07447	0.733646	Mid latitude
15.6553	387.697	62.2737	2.0092	7.53404	5.04889	13.2333	0.953846	0.699786	Mid latitude
15.8159	328.337	62.4064	2.06193	7.52396	6.24267	54	1.07447	0.733646	Mid latitude
15.6974	305.327	62.8515	1.98583	7.45436	8.31333	29.4	0.76854	0.72149	Mid latitude
15.8403	296.866	63.031	2.03477	7.47218	9.71	15.7	0.175834	0.253675	Mid latitude
15.5678	313.875	62.5482	1.94776	7.45443	5.04889	13.2333	0.953846	0.699786	Mid latitude
15.5009	317.972	62.5547	1.95185	7.44907	9.71	15.7	0.175834	0.253675	Mid latitude
15.8484	296.17	63.0234	2.0457	7.46235	10.3333	17.3333	0.0836516	0.120684	Mid latitude
15.4882	330.418	62.4667	1.90271	7.49715	9.00556	9.94444	0.90601	0.661631	Mid latitude
15.3055	333.285	62.5329	1.89798	7.45287	9.71	15.7	0.175834	0.253675	Mid latitude
15.2972	338.197	62.4949	1.87815	7.47023	3.355	64	0.777477	0.744395	Mid latitude
15.0246	347.162	62.5462	1.86106	7.42889	3.91111	66.3333	0.655624	0.71798	Mid latitude
14.9651	350.342	62.5372	1.85278	7.42821	8.58333	13.8333	0.209405	0.302108	Mid latitude
15.1204	346.663	62.4923	1.8523	7.45701	9.71	15.7	0.175834	0.253675	Mid latitude
15.4506	342.543	62.6894	2.07353	7.57517	13.6137	78	1.10737	0.911127	Mid latitude
15.4506	342.543	62.6894	2.07353	7.57517	8.98333	40.6	0.727827	0.882566	Mid latitude
15.4054	346.41	62.6715	2.08082	7.57194	6.24267	54	1.07447	0.733646	Mid latitude
15.1859	402.677	61.7219	2.05339	7.55077	8.98333	40.6	0.727827	0.882566	Mid latitude
15.8837	305.806	62.8122	2.09224	7.55965	3.91111	66.3333	0.655624	0.71798	Mid latitude
15.202	409.243	61.7104	2.04403	7.54748	12.2	47.8	0.35677	0.51471	Mid latitude
15.2234	415.693	61.6984	2.0349	7.54387	12.2	47.8	0.35677	0.51471	Mid latitude
15.6541	329.344	62.3681	2.09601	7.55736	3.91111	66.3333	0.655624	0.71798	Mid latitude
15.2583	424.112	61.6816	2.02331	7.53864	6.4375	67.3333	1.09809	0.844515	Mid latitude
15.455	432.408	61.6669	2.00473	7.53522	5.75036	5.77857	0.747395	0.414009	Mid latitude
15.2468	444.162	61.6295	1.99782	7.51839	4.74	43.8	0.612014	0.520949	Mid latitude
15.6211	466.466	60.912	2.01066	7.49201	15.4299	78.8	1.67592	0.838002	Mid latitude
15.6283	467.466	60.915	2.01022	7.49087	14.0569	72	1.68353	0.826414	Mid latitude
15.6384	468.87	60.9195	2.00957	7.48931	16.4915	80.6667	1.66971	0.837943	Mid latitude
15.6384	468.87	60.9195	2.00957	7.48931	16.1137	84	1.71936	0.863455	Mid latitude
15.646	469.91	60.9237	2.00909	7.48819	14.0569	72	1.68353	0.826414	Mid latitude
15.6537	470.958	60.9283	2.00859	7.48711	16.4915	80.6667	1.66971	0.837943	Mid latitude
15.6537	470.958	60.9283	2.00859	7.48711	15.4299	78.8	1.67592	0.838002	Mid latitude
15.6628	472.185	60.9328	2.00798	7.48586	18.5397	3.84127	1.24359	0.753311	Mid latitude
15.6678	472.834	60.9367	2.00765	7.48524	18.4563	2.84127	1.42389	0.771135	Mid latitude
15.6774	474.093	60.942	2.007	7.48404	12.0853	63	1.28952	0.647591	Mid latitude
15.6889	475.58	60.9506	2.0062	7.48271	6.19476	91.6	1.51451	0.870155	Mid latitude
15.6972	476.622	60.9577	2.00561	7.48185	7.12222	87.6667	1.41236	0.855355	Mid latitude
15.2272	410.585	61.7082	2.04054	7.54678	7.50794	96.3333	1.48063	0.86784	Mid latitude
15.2711	411.19	61.7075	2.03658	7.5465	18.4738	20.8	1.26674	0.74253	Mid latitude
15.2901	410.393	61.7092	2.036	7.5469	8.35	12.8333	0.212388	0.306411	Mid latitude
15.3691	407.181	62.1867	2.03332	7.54041	10.6667	17.5	0.0903965	0.130415	Mid latitude
15.3691	407.181	62.1867	2.03332	7.54041	9.63	15.2	0.18167	0.262095	Mid latitude
15.3882	406.401	62.1876	2.03248	7.54047	11.6167	16	0.0543412	0.0783978	Mid latitude
14.4408	373.005	62.6904	1.78698	7.33737	10.2598	67.3333	2.12249	0.874785	Mid latitude
14.1725	385.67	62.7075	1.7565	7.31782	9.57576	67.6667	2.03169	0.858372	Mid latitude
13.9464	393.972	62.7057	1.76646	7.30711	10.5295	67.6667	2.09883	0.864919	Mid latitude
14.0513	390.011	62.7047	1.76305	7.31264	9.74495	69.4	2.07009	0.863733	Mid latitude
13.7104	407.541	62.7441	1.72255	7.28427	10.2598	67.3333	2.12249	0.874785	Mid latitude
13.803	399.783	62.7122	1.76727	7.29817	10.3229	67.6667	2.11178	0.870579	Mid latitude
13.601	407.281	62.7178	1.77772	7.2872	9.74101	70.2	2.06847	0.863317	Mid latitude
13.4065	414.558	62.7221	1.79302	7.27703	6.19476	91.6	1.51451	0.870155	Mid latitude
13.1358	426.007	62.7435	1.80307	7.26054	10.5224	46.8	1.43175	0.698642	Mid latitude
15.7867	310.081	62.9362	2.03977	7.45866	8.80103	50.2	1.06662	0.591127	Mid latitude
15.7867	310.081	62.9362	2.03977	7.45866	9.23505	8.60952	1.11476	0.64453	Mid latitude
15.6957	352.349	62.3032	2.06332	7.54639	9.23505	8.60952	1.11476	0.64453	Mid latitude
15.7636	341.135	62.3478	2.06281	7.53837	8.80103	50.2	1.06662	0.591127	Mid latitude
15.7371	348.984	62.3358	2.05281	7.53851	8.8779	8.37143	1.03551	0.603803	Mid latitude
15.7061	418.006	62.1538	2.01059	7.53883	2.82133	46.8	1.04372	0.724834	Mid latitude
15.6899	367.137	62.2965	2.03656	7.54061	7.66714	7.70476	0.996527	0.552012	Mid latitude
15.6853	367.195	62.2896	2.03988	7.54242	7.775	10.6667	0.830276	0.869344	Mid latitude
15.6715	370.084	62.2762	2.04121	7.54435	8.31333	29.4	0.76854	0.72149	Mid latitude
15.833	466.42	61.5895	1.95393	7.49602	2.81333	4.95	0.48832	0.468834	Mid latitude
15.7166	438.002	62.1015	1.9784	7.53315	16.0427	26.4	0.407407	0.385897	Mid latitude
15.719	430.707	62.12	1.98352	7.53657	12.5	27.2	0.314896	0.454299	Mid latitude
15.7551	415.904	62.1702	2.00504	7.53725	8.80103	50.2	1.06662	0.591127	Mid latitude
15.5119	445.646	61.6375	1.99138	7.52644	9.23505	8.60952	1.11476	0.64453	Mid latitude
16.0625	506.091	61.1787	1.94038	7.45098	12.7323	87.6	1.61219	0.644789	Mid latitude
15.9254	483.099	61.5375	1.94364	7.48967	8.09033	22.8	0.87164	0.602398	Mid latitude
15.9254	483.099	61.5375	1.94364	7.48967	15.9423	4.61667	0.378101	0.312976	Mid latitude
15.932	485.211	61.5314	1.9431	7.48866	18.0378	16.6778	0.780137	0.662775	Mid latitude
15.932	485.211	61.5314	1.9431	7.48866	12.18	23.2	1.19107	0.740054	Mid latitude
16.0076	498.965	61.4745	1.94395	7.48602	20.2433	4.83333	1.03229	0.740509	Mid latitude
15.8279	466.88	61.589	1.95467	7.49588	17.5778	10.8333	0.735949	0.737255	Mid latitude
15.833	466.42	61.5895	1.95393	7.49602	2.81333	4.95	0.48832	0.468834	Mid latitude
15.833	466.42	61.5895	1.95393	7.49602	2.27222	5.66667	0.509124	0.540907	Mid latitude
15.637	371.448	62.259	2.04851	7.54792	2.50556	3.91667	0.580757	0.445085	Mid latitude
15.6455	371.091	62.2625	2.04712	7.54727	3.07222	6	0.371587	0.462353	Mid latitude
15.6669	360.521	62.2843	2.05687	7.54741	2.81333	4.95	0.48832	0.468834	Mid latitude
15.6759	357.793	62.2906	2.059	7.54713	2.50556	3.91667	0.580757	0.445085	Mid latitude
15.6983	349.958	62.3057	2.06709	7.54686	3.07222	6	0.371587	0.462353	Mid latitude
15.6983	349.958	62.3057	2.06709	7.54686	2.27222	5.66667	0.509124	0.540907	Mid latitude
15.7624	339.304	62.6177	1.90777	7.61953	7.09722	16.9167	0.564071	0.428421	Mid latitude
15.7849	339.229	62.6411	1.89063	7.61601	18.0378	16.6778	0.780137	0.662775	Mid latitude
15.7804	338.871	62.6369	1.89555	7.61581	20.2433	4.83333	1.03229	0.740509	Mid latitude
15.7835	328.25	62.6846	1.9192	7.57856	9.00556	9.94444	0.90601	0.661631	Mid latitude
15.8152	313.491	62.6158	2.0385	7.56754	12.18	23.2	1.19107	0.740054	Mid latitude
10.752	473.693	62.5664	2.06097	7.27624	10.49	87.6667	1.59072	0.821184	Mid latitude
10.6948	470.169	62.5076	2.08356	7.30014	2.77167	67	1.19334	0.783828	Mid latitude
15.6532	350.633	62.539	1.91997	7.64579	21.5111	50	0.768075	0.566185	High latitude
16.8838	284.023	61.7166	1.76531	7.86392	20.4093	10.8	0.912941	0.663131	High latitude
16.6782	311.684	61.769	1.74626	7.8547	20.2378	11	0.953384	0.588036	High latitude
16.5192	325.925	61.9071	1.67493	7.783	25.21	9	0.900436	0.590224	High latitude
16.4597	334.769	61.8961	1.69058	7.79745	18.6009	10.6667	1.26982	0.69008	High latitude
16.9033	283.327	61.6393	1.77983	7.90617	100.083	13.8	1.12578	0.666857	High latitude
16.8629	288.41	61.6116	1.78882	7.9243	22.6001	19.4	1.20507	0.656543	High latitude
16.9664	274.287	61.6385	1.77639	7.89962	20.4093	10.8	0.912941	0.663131	High latitude
16.525	297.572	61.113	1.9496	8.10841	3.73247	69.8333	1.14932	0.619782	High latitude
16.6264	286.751	61.0637	1.95526	8.13019	15.4083	73	1.03631	0.608451	High latitude
16.7281	260.104	60.9184	2.09427	8.20272	8.23178	73.6	0.558317	0.383169	High latitude
17.1227	242.863	61.3632	1.69275	7.99376	16.1167	20.2	0.298992	0.307925	High latitude
17.0943	240.752	61.3825	1.63213	7.97381	11.1444	20.4	0.798869	0.760961	High latitude
16.712	256.695	60.8397	2.24042	8.22545	9.8481	57.8333	0.499091	0.291333	High latitude
17.136	247.129	61.4342	1.75042	7.97449	8.31333	29.4	0.76854	0.72149	High latitude
17.0802	248.614	61.2249	1.7864	8.06363	9.83	12.875	0.175496	0.253187	High latitude
17.1421	244.499	61.4179	1.73364	7.97704	10.17	10	0.603354	0.870457	High latitude
17.1237	244.612	61.3489	1.71752	8.005	6.24267	54	1.07447	0.733646	High latitude
17.1227	242.863	61.3632	1.69275	7.99376	5.04889	13.2333	0.953846	0.699786	High latitude
17.1073	242.038	61.3583	1.65264	7.98937	6.71556	10.7611	1.20909	0.754192	High latitude
17.1097	251.681	61.4079	1.77042	7.99273	10.17	10	0.603354	0.870457	High latitude
17.094	245.269	61.2822	1.70471	8.0298	8.33333	12.8333	0.564076	0.81379	High latitude
17.0827	244.392	61.2961	1.66879	8.01898	13.3833	12	0.633025	0.913263	High latitude
17.097	247.955	61.255	1.76404	8.05019	11.2433	7.31667	0.798869	0.760961	High latitude
17.077	251.75	61.2289	1.81079	8.0687	8.10555	6.69444	0.829308	0.708273	High latitude
17.116	248.466	61.3516	1.75689	8.01257	13.9	8.16667	0.735893	0.772765	High latitude
17.1454	245.17	61.4677	1.74412	7.95622	10.17	10	0.603354	0.870457	High latitude
17.1495	242.458	61.4516	1.72709	7.95849	11.2433	7.31667	0.798869	0.760961	High latitude
17.1171	236.998	61.4652	1.67715	7.9359	8.10555	6.69444	0.829308	0.708273	High latitude
17.1297	246.203	61.3751	1.74036	7.99846	10.17	10	0.603354	0.870457	High latitude
17.1381	247.097	61.5172	1.75392	7.93571	14.4867	23.5667	1.09009	0.906959	High latitude
17.1317	247.942	61.5479	1.75688	7.92168	8.98333	40.6	0.727827	0.882566	High latitude
17.153	241.917	61.5138	1.73738	7.92956	10.17	10	0.603354	0.870457	High latitude
17.0889	254.285	61.3845	1.7829	8.00639	3.355	64	0.777477	0.744395	High latitude
17.147	244.078	61.4489	1.73632	7.96281	3.91111	66.3333	0.655624	0.71798	High latitude
17.1313	246.875	61.3941	1.74681	7.99172	3.91111	66.3333	0.655624	0.71798	High latitude
16.7708	254.51	60.8807	2.20976	8.21133	3.355	64	0.777477	0.744395	High latitude
16.7778	253.56	61.169	2.22652	8.21004	14.4867	23.5667	1.09009	0.906959	High latitude
16.8068	251.258	61.1845	2.2435	8.20071	3.355	64	0.777477	0.744395	High latitude
15.2715	364.994	62.435	2.00761	7.60704	8.98333	40.6	0.727827	0.882566	High latitude
15.2322	367.673	62.425	2.01257	7.60382	6.95972	60.6667	0.917599	0.766736	High latitude
15.1864	373.255	62.4072	2.00504	7.60656	7.3425	54.8	1.03503	0.849114	High latitude
15.4808	357.896	62.481	1.95512	7.63707	9.56181	47.8	1.42629	0.695726	High latitude
15.6188	348.446	62.5336	1.94063	7.63464	11.5813	48	1.49968	0.69011	High latitude
15.1402	372.62	62.4066	2.03678	7.58993	8.006	41.8	1.01649	0.56775	High latitude
15.0757	381.856	62.3778	2.01735	7.59521	9.56181	47.8	1.42629	0.695726	High latitude
15.6602	357.203	62.5213	1.89755	7.66753	8.98333	40.6	0.727827	0.882566	High latitude
14.8741	403.515	62.5126	2.04717	7.55205	5.9	12.1111	0.599249	0.428637	High latitude
15.0802	375.86	62.5978	2.06521	7.57114	3	13.6667	0.589527	0.593217	High latitude
17.0199	257.285	61.7245	1.76708	7.83573	8.03333	23.2222	0.514429	0.468253	High latitude
17.101	237.385	61.6917	1.75649	7.83202	7.66875	20.7292	0.578711	0.475754	High latitude
16.9221	280.744	61.5986	1.78721	7.9257	18.0378	16.6778	0.780137	0.662775	High latitude
17.126	237.236	61.648	1.74921	7.85546	8.03333	23.2222	0.514429	0.468253	High latitude
17.0948	247.48	61.6681	1.76106	7.85785	7.09722	16.9167	0.564071	0.428421	High latitude
16.8329	291.144	61.5763	1.80019	7.94389	18.0378	16.6778	0.780137	0.662775	High latitude
17.0199	257.285	61.7245	1.76708	7.83573	8.03333	23.2222	0.514429	0.468253	High latitude
16.1992	352.256	62.0004	1.74475	7.75713	7.66875	20.7292	0.578711	0.475754	High latitude
16.2012	353.236	61.9819	1.75362	7.76818	8.03333	23.2222	0.514429	0.468253	High latitude
16.7387	302.619	61.7833	1.74357	7.83964	8.10556	18.5	0.596362	0.493995	High latitude
16.9023	279.716	61.7332	1.76423	7.85079	7.09722	16.9167	0.564071	0.428421	High latitude
16.5091	325.929	61.9192	1.66776	7.77535	20.05	4.27778	1.13861	0.704544	High latitude
16.4788	330.767	61.9198	1.66519	7.7793	2.82133	46.8	1.04372	0.724834	High latitude
16.4317	338.185	61.8491	1.73463	7.82743	2.66111	9.69444	1.21381	0.806329	High latitude
16.45	336.459	61.8666	1.71738	7.81629	2.98111	8.02778	1.03909	0.653704	High latitude
15.7343	376.062	61.8472	1.92342	7.80018	16.1137	84	1.71936	0.863455	High latitude
15.8099	374.534	61.8245	1.90948	7.81791	16.1137	84	1.71936	0.863455	High latitude
15.8594	373.124	61.8151	1.90008	7.82684	16.1137	84	1.71936	0.863455	High latitude
16.3769	347.239	61.8264	1.76546	7.84161	14.4017	86.6667	1.44573	0.686042	High latitude
16.3733	347.704	61.8035	1.7772	7.85257	14.4017	86.6667	1.44573	0.686042	High latitude
16.3051	352.435	61.7868	1.80135	7.86093	10.49	87.6667	1.59072	0.821184	High latitude
16.2251	357.224	61.7973	1.8181	7.85592	10.49	87.6667	1.59072	0.821184	High latitude
16.1467	361.311	61.8064	1.83549	7.85029	10.49	87.6667	1.59072	0.821184	High latitude
16.0825	364.476	61.799	1.85276	7.85049	10.49	87.6667	1.59072	0.821184	High latitude
