# Supplementary material for: Response of Grasshopper and Grasshopper Diversity to Different Grassland Types Under Enclosure Conditions
Source: Ecol Evol. 2025 Dec 17;15(12):e72704. doi: 10.1002/ece3.72704 (PMC12712233; doi:10.1002/ece3.72704)
Supplement: Supplementary file 1 — Data S1: ece372704‐sup‐0001‐DataS1.zip. [file ECE3-15-e72704-s001.zip › CCA data.xlsx]

## Sheet: env
Note:This table contains the environmental factors used for CCA analysis. Group1 is low altitude; Group 2 is mid altitude;Group3 is high altitude. Longitude, latitude, and altitude data are confidential for scientific research projects and are not publicly available at this time. If necessary, please contact the corresponding author.
Group	Maximum temperature	Precipitation	Relative humidity	Wind velocity	Sunlight hours	Average height of vegetation	Average vegetation coverage	Shannon	Pielou
1	15.8899	497.83	61.4816	1.95482	7.47559	18.1481	70	0.76433	0.639056
1	15.5256	445.328	61.6386	1.99097	7.527	112.522	77.6667	0.900436	0.590224
1	15.3733	409.589	62.1808	2.03066	7.53939	20.4093	10.8	0.912941	0.663131
1	16.8838	284.023	61.7166	1.76531	7.86392	20.4093	10.8	0.912941	0.663131
1	16.6782	311.684	61.769	1.74626	7.8547	20.2378	11	0.953384	0.588036
1	16.5192	325.925	61.9071	1.67493	7.783	25.21	9	0.900436	0.590224
1	16.9664	274.287	61.6385	1.77639	7.89962	20.4093	10.8	0.912941	0.663131
1	17.1227	242.863	61.3632	1.69275	7.99376	16.1167	20.2	0.298992	0.307925
1	17.0943	240.752	61.3825	1.63213	7.97381	11.1444	20.4	0.798869	0.760961
1	15.5327	400.528	62.1948	2.02443	7.53988	22.46	50	1.4698	0.913241
1	15.0611	342.255	62.3466	1.81812	7.47744	3.55711	48.8	0.787318	0.523071
1	15.1031	346.809	62.3963	1.81651	7.4779	8.006	41.8	1.01649	0.56775
1	15.0337	351.527	62.4031	1.82148	7.46969	3.53333	63.3333	0.815162	0.863198
1	15.9447	291.124	62.9939	2.07755	7.4727	9.05556	18.6667	0.753182	0.807501
1	15.8074	330.846	62.3654	2.07578	7.53704	6.32222	15.1667	0.400455	0.485215
1	15.7649	341.601	62.3592	2.05632	7.53455	8.79667	12.3333	0.347066	0.388336
1	15.7701	339.798	62.3735	2.05345	7.53072	9.19444	8.5	0.351748	0.320175
1	15.743	345.748	62.3713	2.04316	7.5289	8.79667	12.3333	0.347066	0.388336
1	15.9459	307.538	62.4275	2.10097	7.52352	6.32222	15.1667	0.400455	0.485215
1	15.5678	313.875	62.5482	1.94776	7.45443	5.04889	13.2333	0.953846	0.699786
1	15.4882	330.418	62.4667	1.90271	7.49715	9.00556	9.94444	0.90601	0.661631
1	15.2972	338.197	62.4949	1.87815	7.47023	3.355	64	0.777477	0.744395
1	15.1204	346.663	62.4923	1.8523	7.45701	9.71	15.7	0.175834	0.253675
1	17.0802	248.614	61.2249	1.7864	8.06363	9.83	12.875	0.175496	0.253187
1	17.1421	244.499	61.4179	1.73364	7.97704	10.17	10	0.603354	0.870457
1	17.1237	244.612	61.3489	1.71752	8.005	6.24267	54	1.07447	0.733646
1	17.1227	242.863	61.3632	1.69275	7.99376	5.04889	13.2333	0.953846	0.699786
1	17.1073	242.038	61.3583	1.65264	7.98937	6.71556	10.7611	1.20909	0.754192
1	17.1097	251.681	61.4079	1.77042	7.99273	10.17	10	0.603354	0.870457
1	17.094	245.269	61.2822	1.70471	8.0298	8.33333	12.8333	0.564076	0.81379
1	17.0827	244.392	61.2961	1.66879	8.01898	13.3833	12	0.633025	0.913263
1	17.097	247.955	61.255	1.76404	8.05019	11.2433	7.31667	0.798869	0.760961
1	17.077	251.75	61.2289	1.81079	8.0687	8.10555	6.69444	0.829308	0.708273
1	17.116	248.466	61.3516	1.75689	8.01257	13.9	8.16667	0.735893	0.772765
1	17.1454	245.17	61.4677	1.74412	7.95622	10.17	10	0.603354	0.870457
1	17.1495	242.458	61.4516	1.72709	7.95849	11.2433	7.31667	0.798869	0.760961
1	17.1171	236.998	61.4652	1.67715	7.9359	8.10555	6.69444	0.829308	0.708273
1	17.1297	246.203	61.3751	1.74036	7.99846	10.17	10	0.603354	0.870457
1	17.1381	247.097	61.5172	1.75392	7.93571	14.4867	23.5667	1.09009	0.906959
1	17.1317	247.942	61.5479	1.75688	7.92168	8.98333	40.6	0.727827	0.882566
1	17.153	241.917	61.5138	1.73738	7.92956	10.17	10	0.603354	0.870457
1	17.0889	254.285	61.3845	1.7829	8.00639	3.355	64	0.777477	0.744395
1	17.147	244.078	61.4489	1.73632	7.96281	3.91111	66.3333	0.655624	0.71798
1	17.1313	246.875	61.3941	1.74681	7.99172	3.91111	66.3333	0.655624	0.71798
1	16.8068	251.258	61.1845	2.2435	8.20071	3.355	64	0.777477	0.744395
1	15.8837	305.806	62.8122	2.09224	7.55965	3.91111	66.3333	0.655624	0.71798
1	15.6541	329.344	62.3681	2.09601	7.55736	3.91111	66.3333	0.655624	0.71798
1	15.3691	407.181	62.1867	2.03332	7.54041	8.35	12.8333	0.212388	0.306411
1	15.3691	407.181	62.1867	2.03332	7.54041	10.6667	17.5	0.0903965	0.130415
1	15.3882	406.401	62.1876	2.03248	7.54047	9.63	15.2	0.18167	0.262095
1	15.6957	352.349	62.3032	2.06332	7.54639	11.6167	16	0.0543412	0.0783978
1	15.833	466.42	61.5895	1.95393	7.49602	9.23505	8.60952	1.11476	0.64453
1	15.7166	438.002	62.1015	1.9784	7.53315	2.81333	4.95	0.48832	0.468834
1	15.719	430.707	62.12	1.98352	7.53657	16.0427	26.4	0.407407	0.385897
1	15.9254	483.099	61.5375	1.94364	7.48967	12.5	27.2	0.314896	0.454299
1	15.9254	483.099	61.5375	1.94364	7.48967	8.09033	22.8	0.87164	0.602398
1	15.932	485.211	61.5314	1.9431	7.48866	15.9423	4.61667	0.378101	0.312976
1	16.0076	498.965	61.4745	1.94395	7.48602	18.0378	16.6778	0.780137	0.662775
1	15.8279	466.88	61.589	1.95467	7.49588	20.2433	4.83333	1.03229	0.740509
1	15.833	466.42	61.5895	1.95393	7.49602	17.5778	10.8333	0.735949	0.737255
1	15.833	466.42	61.5895	1.95393	7.49602	2.81333	4.95	0.48832	0.468834
1	15.637	371.448	62.259	2.04851	7.54792	2.27222	5.66667	0.509124	0.540907
1	15.6455	371.091	62.2625	2.04712	7.54727	2.50556	3.91667	0.580757	0.445085
1	15.6669	360.521	62.2843	2.05687	7.54741	3.07222	6	0.371587	0.462353
1	15.6759	357.793	62.2906	2.059	7.54713	2.81333	4.95	0.48832	0.468834
1	15.6983	349.958	62.3057	2.06709	7.54686	2.50556	3.91667	0.580757	0.445085
1	15.6983	349.958	62.3057	2.06709	7.54686	3.07222	6	0.371587	0.462353
1	17.0199	257.285	61.7245	1.76708	7.83573	2.27222	5.66667	0.509124	0.540907
1	17.101	237.385	61.6917	1.75649	7.83202	8.03333	23.2222	0.514429	0.468253
1	17.126	237.236	61.648	1.74921	7.85546	7.66875	20.7292	0.578711	0.475754
1	17.0948	247.48	61.6681	1.76106	7.85785	8.03333	23.2222	0.514429	0.468253
1	17.0199	257.285	61.7245	1.76708	7.83573	7.09722	16.9167	0.564071	0.428421
1	16.1992	352.256	62.0004	1.74475	7.75713	8.03333	23.2222	0.514429	0.468253
1	15.7624	339.304	62.6177	1.90777	7.61953	7.66875	20.7292	0.578711	0.475754
1	16.7387	302.619	61.7833	1.74357	7.83964	7.09722	16.9167	0.564071	0.428421
1	15.7849	339.229	62.6411	1.89063	7.61601	8.10556	18.5	0.596362	0.493995
1	16.9023	279.716	61.7332	1.76423	7.85079	18.0378	16.6778	0.780137	0.662775
1	15.7804	338.871	62.6369	1.89555	7.61581	7.09722	16.9167	0.564071	0.428421
1	16.5091	325.929	61.9192	1.66776	7.77535	20.2433	4.83333	1.03229	0.740509
2	15.8185	309.615	62.9149	2.0474	7.46671	5.50556	50	0.768075	0.566185
2	15.1515	341.594	62.5371	1.87405	7.44134	18.1037	10.6667	1.07509	0.664261
2	15.6532	350.633	62.539	1.91997	7.64579	21.5111	50	0.768075	0.566185
2	15.2524	411.984	61.7058	2.0371	7.54606	18.1037	10.6667	1.07509	0.664261
2	15.817	317.008	62.6545	1.98861	7.56872	28.8205	20.6667	1.2096	0.700194
2	15.8079	318.923	62.6538	1.98017	7.5718	32.5064	27.3333	1.13679	0.604025
2	16.4597	334.769	61.8961	1.69058	7.79745	18.6009	10.6667	1.26982	0.69008
2	16.9033	283.327	61.6393	1.77983	7.90617	100.083	13.8	1.12578	0.666857
2	16.8629	288.41	61.6116	1.78882	7.9243	22.6001	19.4	1.20507	0.656543
2	16.6264	286.751	61.0637	1.95526	8.13019	15.4083	73	1.03631	0.608451
2	16.7281	260.104	60.9184	2.09427	8.20272	8.23178	73.6	0.558317	0.383169
2	16.712	256.695	60.8397	2.24042	8.22545	9.8481	57.8333	0.499091	0.291333
2	13.4021	358.817	62.2717	1.94628	7.41965	13.5145	85	1.31065	0.613753
2	14.1864	325.441	62.1827	1.91551	7.47406	17.6	44	0	0
2	14.1366	337.703	62.2767	1.89776	7.4398	5.78533	33.2	1.06426	0.735874
2	14.1674	359.538	62.4069	1.86561	7.40315	12.7067	50	0.547877	0.583475
2	13.9073	369.349	62.4383	1.87485	7.38178	4.94167	51.25	0.345647	0.389126
2	14.8361	352.364	62.4039	1.82808	7.44672	14.8	41	0.642992	0.842124
2	15.8142	308.969	62.9237	2.0463	7.46413	5.63444	43.2	0.621753	0.39504
2	13.7718	399.353	62.6997	1.78469	7.30069	16.5585	83.8	1.07493	0.563566
2	15.8258	313.22	62.8798	2.04956	7.47661	14	82.6	1.08414	0.908984
2	14.0351	390.035	62.6993	1.771	7.3136	22.0326	92	1.06046	0.54983
2	15.8379	315.671	62.85	2.05343	7.48597	5.65444	46.3333	0.798642	0.541785
2	14.5683	365.838	62.6669	1.81229	7.35285	11.5168	49.8	0.764656	0.435019
2	10.4504	500.489	62.6842	2.05978	7.24313	40.5759	83.2	1.66582	0.852255
2	15.4785	276.752	62.0717	1.85375	7.56288	15.6406	79.8	1.6659	0.832892
2	14.9427	355.674	62.6721	1.88051	7.38188	9.90808	46.2	1.39038	0.677152
2	12.489	443.282	62.7183	1.8795	7.2463	11.526	46.8	1.10626	0.656902
2	13.0095	425.691	62.5866	2.05484	7.59748	4.544	91	1.26238	0.880196
2	12.7817	434.545	62.2326	2.05456	7.56973	2.693	60.8	1.14815	0.783468
2	10.7396	509.562	63.3849	1.97822	7.26222	9.26333	83.8	1.51169	0.743816
2	13.0329	431.602	62.7593	1.8051	7.25272	16.5587	89.2	1.29582	0.653868
2	15.7665	412.352	62.2214	1.98661	7.52703	6.37095	100	1.43009	0.824283
2	15.7543	408.219	62.2435	1.98548	7.52495	6.15133	91.8	1.22101	0.772354
2	16.0044	497.901	61.4749	1.94498	7.48619	1.96667	20	1.03478	0.866818
2	15.9929	506.562	61.2229	1.93832	7.46423	21.2383	58.5	0.772409	0.568245
2	13.3979	358.279	62.2632	1.94863	7.42279	3.29255	89	1.25344	0.736978
2	14.7238	359.484	62.451	1.8329	7.43224	8.96667	13.6667	0.452443	0.652738
2	14.2121	321.035	62.2059	1.96159	7.55423	3.355	64	0.777477	0.744395
2	14.3321	316.63	62.0454	1.96832	7.57427	3.325	62.3333	0.905326	0.764034
2	14.3544	316.696	62.0196	1.97857	7.58914	3.325	62.3333	0.905326	0.764034
2	14.2021	323.739	62.0282	1.99359	7.58441	3.97778	62	0.821681	0.86956
2	14.0608	330.477	62.0365	2.00771	7.58046	14.4867	23.5667	1.09009	0.906959
2	13.8326	340.648	62.0658	2.0207	7.56521	3.355	64	0.777477	0.744395
2	13.6144	350.604	62.0947	2.03252	7.55127	3.325	62.3333	0.905326	0.764034
2	13.6565	343.055	62.1127	1.96984	7.49028	3.76944	63.3333	0.912033	0.769952
2	13.4797	353.774	62.2564	2.01654	7.52743	3.955	62.4	0.797798	0.763037
2	13.5273	350.955	62.262	2.0079	7.52327	13.4395	86.4	1.34308	0.62844
2	14.1715	322.708	62.129	1.92806	7.49457	3.355	64	0.777477	0.744395
2	14.6815	321.73	62.2493	1.8682	7.47161	2.88056	63.6667	0.803003	0.670895
2	14.1237	325.046	62.2095	1.96905	7.55158	2.88056	63.6667	0.803003	0.670895
2	13.6144	350.604	62.0947	2.03252	7.55127	9.05556	18.6667	0.753182	0.807501
2	15.7667	340.204	62.3772	2.05102	7.5293	9.05556	18.6667	0.753182	0.807501
2	15.7294	350.443	62.3577	2.04019	7.53111	3.55711	48.8	0.787318	0.523071
2	15.7703	338.373	62.3877	2.0501	7.52656	8.79667	12.3333	0.347066	0.388336
2	16.0048	296.014	62.878	2.10418	7.4944	8.79667	12.3333	0.347066	0.388336
2	15.6911	361.37	62.3441	2.0264	7.52996	11.5222	10.3333	0.173761	0.158164
2	15.7152	353.595	62.358	2.03444	7.52955	8.79667	12.3333	0.347066	0.388336
2	15.8906	316.126	62.3986	2.09299	7.53126	8.79667	12.3333	0.347066	0.388336
2	15.8681	319.64	62.4094	2.07943	7.52605	6.24267	54	1.07447	0.733646
2	15.6553	387.697	62.2737	2.0092	7.53404	5.04889	13.2333	0.953846	0.699786
2	15.8159	328.337	62.4064	2.06193	7.52396	6.24267	54	1.07447	0.733646
2	15.6974	305.327	62.8515	1.98583	7.45436	8.31333	29.4	0.76854	0.72149
2	15.8403	296.866	63.031	2.03477	7.47218	9.71	15.7	0.175834	0.253675
2	15.5009	317.972	62.5547	1.95185	7.44907	9.71	15.7	0.175834	0.253675
2	15.8484	296.17	63.0234	2.0457	7.46235	10.3333	17.3333	0.0836516	0.120684
2	15.3055	333.285	62.5329	1.89798	7.45287	9.71	15.7	0.175834	0.253675
2	15.0246	347.162	62.5462	1.86106	7.42889	3.91111	66.3333	0.655624	0.71798
2	14.9651	350.342	62.5372	1.85278	7.42821	8.58333	13.8333	0.209405	0.302108
2	16.7708	254.51	60.8807	2.20976	8.21133	3.355	64	0.777477	0.744395
2	16.7778	253.56	61.169	2.22652	8.21004	14.4867	23.5667	1.09009	0.906959
2	15.4506	342.543	62.6894	2.07353	7.57517	13.6137	78	1.10737	0.911127
2	15.4506	342.543	62.6894	2.07353	7.57517	8.98333	40.6	0.727827	0.882566
2	15.4054	346.41	62.6715	2.08082	7.57194	6.24267	54	1.07447	0.733646
2	15.1859	402.677	61.7219	2.05339	7.55077	8.98333	40.6	0.727827	0.882566
2	15.202	409.243	61.7104	2.04403	7.54748	12.2	47.8	0.35677	0.51471
2	15.2234	415.693	61.6984	2.0349	7.54387	12.2	47.8	0.35677	0.51471
2	15.2583	424.112	61.6816	2.02331	7.53864	6.4375	67.3333	1.09809	0.844515
2	15.455	432.408	61.6669	2.00473	7.53522	5.75036	5.77857	0.747395	0.414009
2	15.2715	364.994	62.435	2.00761	7.60704	8.98333	40.6	0.727827	0.882566
2	15.2322	367.673	62.425	2.01257	7.60382	6.95972	60.6667	0.917599	0.766736
2	15.1864	373.255	62.4072	2.00504	7.60656	7.3425	54.8	1.03503	0.849114
2	15.4808	357.896	62.481	1.95512	7.63707	9.56181	47.8	1.42629	0.695726
2	15.6188	348.446	62.5336	1.94063	7.63464	11.5813	48	1.49968	0.69011
2	15.1402	372.62	62.4066	2.03678	7.58993	8.006	41.8	1.01649	0.56775
2	15.0757	381.856	62.3778	2.01735	7.59521	9.56181	47.8	1.42629	0.695726
2	15.6602	357.203	62.5213	1.89755	7.66753	8.98333	40.6	0.727827	0.882566
2	14.8741	403.515	62.5126	2.04717	7.55205	5.9	12.1111	0.599249	0.428637
2	15.2468	444.162	61.6295	1.99782	7.51839	4.74	43.8	0.612014	0.520949
2	15.0802	375.86	62.5978	2.06521	7.57114	3	13.6667	0.589527	0.593217
2	15.2272	410.585	61.7082	2.04054	7.54678	7.50794	96.3333	1.48063	0.86784
2	15.2711	411.19	61.7075	2.03658	7.5465	18.4738	20.8	1.26674	0.74253
2	15.2901	410.393	61.7092	2.036	7.5469	8.35	12.8333	0.212388	0.306411
2	14.4408	373.005	62.6904	1.78698	7.33737	10.2598	67.3333	2.12249	0.874785
2	14.1725	385.67	62.7075	1.7565	7.31782	9.57576	67.6667	2.03169	0.858372
2	13.9464	393.972	62.7057	1.76646	7.30711	10.5295	67.6667	2.09883	0.864919
2	14.0513	390.011	62.7047	1.76305	7.31264	9.74495	69.4	2.07009	0.863733
2	13.7104	407.541	62.7441	1.72255	7.28427	10.2598	67.3333	2.12249	0.874785
2	13.803	399.783	62.7122	1.76727	7.29817	10.3229	67.6667	2.11178	0.870579
2	13.601	407.281	62.7178	1.77772	7.2872	9.74101	70.2	2.06847	0.863317
2	13.4065	414.558	62.7221	1.79302	7.27703	6.19476	91.6	1.51451	0.870155
2	13.1358	426.007	62.7435	1.80307	7.26054	10.5224	46.8	1.43175	0.698642
2	12.5615	444.454	62.743	1.86429	7.24173	11.4823	48	1.51188	0.696893
2	13.1628	437.127	62.8155	1.83336	7.24978	9.13895	42	1.53666	0.727799
2	13.1387	438.902	62.8197	1.84563	7.24952	9.53002	45.3333	1.32802	0.685672
2	11.8401	479.155	62.8266	1.96044	7.22926	15.4299	78.8	1.67592	0.838002
2	12.4633	458.917	63.2847	1.83981	7.23034	10.5224	46.8	1.43175	0.698642
2	14.1019	396.503	62.3225	1.8516	7.28345	11.4823	48	1.51188	0.696893
2	14.2779	390.464	62.2814	1.8204	7.28538	14.4867	23.5667	1.09009	0.906959
2	14.4	388.265	62.738	1.83807	7.33791	16.2492	89.8	1.33354	0.672288
2	15.7867	310.081	62.9362	2.03977	7.45866	8.80103	50.2	1.06662	0.591127
2	15.7867	310.081	62.9362	2.03977	7.45866	9.23505	8.60952	1.11476	0.64453
2	15.235	339.677	62.621	1.92143	7.41386	16.3036	98.3333	1.34833	0.694397
2	14.8937	357.466	62.6816	1.87122	7.37475	3.355	64	0.777477	0.744395
2	15.2061	340.982	62.6277	1.91679	7.40987	9.30803	47.8	1.43747	0.700789
2	15.5194	332.116	62.7923	1.97279	7.47749	11.3568	50	1.51322	0.696604
2	15.5299	333.157	62.784	1.99238	7.48057	7.63161	45.6667	1.32281	0.683093
2	15.6062	336.756	62.8794	2.00404	7.45849	7.63161	45.6667	1.32281	0.683093
2	14.44	381.267	62.7366	1.81213	7.3315	9.30803	47.8	1.43747	0.700789
2	13.5333	419.604	62.782	1.7472	7.26717	10.2598	67.3333	2.12249	0.874785
2	12.57	456.095	63.2823	1.837	7.23467	7.63161	45.6667	1.32281	0.683093
2	15.7636	341.135	62.3478	2.06281	7.53837	8.80103	50.2	1.06662	0.591127
2	15.7371	348.984	62.3358	2.05281	7.53851	8.8779	8.37143	1.03551	0.603803
2	15.7061	418.006	62.1538	2.01059	7.53883	2.82133	46.8	1.04372	0.724834
2	15.6899	367.137	62.2965	2.03656	7.54061	7.66714	7.70476	0.996527	0.552012
2	15.6853	367.195	62.2896	2.03988	7.54242	7.775	10.6667	0.830276	0.869344
2	15.6715	370.084	62.2762	2.04121	7.54435	8.31333	29.4	0.76854	0.72149
2	15.7551	415.904	62.1702	2.00504	7.53725	8.80103	50.2	1.06662	0.591127
2	15.5119	445.646	61.6375	1.99138	7.52644	9.23505	8.60952	1.11476	0.64453
2	16.0625	506.091	61.1787	1.94038	7.45098	12.7323	87.6	1.61219	0.644789
2	15.932	485.211	61.5314	1.9431	7.48866	12.18	23.2	1.19107	0.740054
2	16.9221	280.744	61.5986	1.78721	7.9257	18.0378	16.6778	0.780137	0.662775
2	16.8329	291.144	61.5763	1.80019	7.94389	18.0378	16.6778	0.780137	0.662775
2	16.2012	353.236	61.9819	1.75362	7.76818	8.03333	23.2222	0.514429	0.468253
2	15.7835	328.25	62.6846	1.9192	7.57856	9.00556	9.94444	0.90601	0.661631
2	16.4788	330.767	61.9198	1.66519	7.7793	2.82133	46.8	1.04372	0.724834
2	16.4317	338.185	61.8491	1.73463	7.82743	2.66111	9.69444	1.21381	0.806329
2	16.45	336.459	61.8666	1.71738	7.81629	2.98111	8.02778	1.03909	0.653704
2	16.3769	347.239	61.8264	1.76546	7.84161	14.4017	86.6667	1.44573	0.686042
2	15.8152	313.491	62.6158	2.0385	7.56754	12.18	23.2	1.19107	0.740054
2	10.9092	495.361	63.3834	1.96846	7.35251	7.24217	51.6	1.12415	0.682701
2	12.2544	437.091	62.3201	2.09981	7.51937	3.003	62.2	1.17214	0.799327
2	10.9047	508.798	63.3975	1.9749	7.29765	7.35694	51.6667	1.23132	0.760639
2	11.1857	475.944	62.6788	1.99398	7.23962	15.8977	80	1.6819	0.840773
2	11.1724	478.984	62.6961	1.99172	7.23488	16.6435	85.6667	1.73172	0.869491
3	16.525	297.572	61.113	1.9496	8.10841	3.73247	69.8333	1.14932	0.619782
3	13.057	372.52	62.2963	1.96301	7.40284	17.9265	97	1.54704	0.715184
3	14.9874	356.397	62.6539	1.89312	7.3946	20.9045	94	1.66018	0.874226
3	14.7897	364.482	62.6936	1.86277	7.3674	9.243	100	1.46472	0.827135
3	14.8203	364.279	62.6855	1.87108	7.37395	20.6817	86.4	1.81583	0.80135
3	14.5918	374.288	62.7202	1.83593	7.34674	3.5975	38.25	0.929308	0.440566
3	10.3584	485.075	62.5539	2.1065	7.28362	11.6015	59.6	1.4858	0.68389
3	10.3047	490.609	62.5898	2.10125	7.27048	9.12853	47.6	1.8031	0.779618
3	12.7511	437.979	62.29	2.05052	7.56734	17.0318	45.8	1.21926	0.705004
3	13.4206	405.118	62.551	2.07897	7.70575	2.94408	48.8	1.16946	0.669442
3	15.6788	474.291	60.9414	2.00689	7.48383	36.1773	99	1.23796	0.789111
3	15.9427	467.857	61.0204	2.03685	7.47132	34.0102	84.6667	1.3803	0.686867
3	15.7308	480.765	60.9797	2.00306	7.47202	41.3825	75.6667	1.59193	0.807559
3	17.136	247.129	61.4342	1.75042	7.97449	8.31333	29.4	0.76854	0.72149
3	15.6211	466.466	60.912	2.01066	7.49201	15.4299	78.8	1.67592	0.838002
3	15.6283	467.466	60.915	2.01022	7.49087	14.0569	72	1.68353	0.826414
3	15.6384	468.87	60.9195	2.00957	7.48931	16.4915	80.6667	1.66971	0.837943
3	15.6384	468.87	60.9195	2.00957	7.48931	16.1137	84	1.71936	0.863455
3	15.646	469.91	60.9237	2.00909	7.48819	14.0569	72	1.68353	0.826414
3	15.6537	470.958	60.9283	2.00859	7.48711	16.4915	80.6667	1.66971	0.837943
3	15.6537	470.958	60.9283	2.00859	7.48711	15.4299	78.8	1.67592	0.838002
3	15.6628	472.185	60.9328	2.00798	7.48586	18.5397	3.84127	1.24359	0.753311
3	15.6678	472.834	60.9367	2.00765	7.48524	18.4563	2.84127	1.42389	0.771135
3	15.6774	474.093	60.942	2.007	7.48404	12.0853	63	1.28952	0.647591
3	15.6889	475.58	60.9506	2.0062	7.48271	6.19476	91.6	1.51451	0.870155
3	15.6972	476.622	60.9577	2.00561	7.48185	7.12222	87.6667	1.41236	0.855355
3	14.9585	365.552	62.5953	1.92904	7.42582	10.49	87.6667	1.59072	0.821184
3	14.7897	364.482	62.6936	1.86277	7.3674	8.31333	29.4	0.76854	0.72149
3	14.6919	369.918	62.7066	1.852	7.3582	17.7806	21.4444	0.90601	0.661631
3	15.7343	376.062	61.8472	1.92342	7.80018	16.1137	84	1.71936	0.863455
3	15.8099	374.534	61.8245	1.90948	7.81791	16.1137	84	1.71936	0.863455
3	15.8594	373.124	61.8151	1.90008	7.82684	16.1137	84	1.71936	0.863455
3	16.3733	347.704	61.8035	1.7772	7.85257	14.4017	86.6667	1.44573	0.686042
3	16.3051	352.435	61.7868	1.80135	7.86093	10.49	87.6667	1.59072	0.821184
3	16.2251	357.224	61.7973	1.8181	7.85592	10.49	87.6667	1.59072	0.821184
3	16.1467	361.311	61.8064	1.83549	7.85029	10.49	87.6667	1.59072	0.821184
3	16.0825	364.476	61.799	1.85276	7.85049	10.49	87.6667	1.59072	0.821184
3	10.6688	478.516	62.4555	2.10628	7.33999	7.35694	51.6667	1.23132	0.760639
3	10.3121	485.687	62.5238	2.11865	7.29887	7.35694	51.6667	1.23132	0.760639
3	10.752	473.693	62.5664	2.06097	7.27624	10.49	87.6667	1.59072	0.821184
3	10.6948	470.169	62.5076	2.08356	7.30014	2.77167	67	1.19334	0.783828
3	12.827	426.226	62.7796	2.11528	7.58831	6.77028	52.6667	0.915906	0.574594
3	12.6201	443.411	63.3335	1.89666	7.52296	7.24217	51.6	1.12415	0.682701
3	11.0408	506.847	63.3992	1.96467	7.29166	7.24217	51.6	1.12415	0.682701
3	11.0767	496.412	63.4013	1.95222	7.31767	10.49	87.6667	1.59072	0.821184
3	11.0788	496.578	63.4015	1.95168	7.31456	12.7323	87.6	1.61219	0.644789
3	10.8434	478.787	62.6271	2.03531	7.25493	14.2653	73	1.6908	0.829644
3	10.8434	478.787	62.6271	2.03531	7.25493	15.8977	80	1.6819	0.840773
3	10.3121	485.687	62.5238	2.11865	7.29887	16.6435	85.6667	1.73172	0.869491

## Sheet: CCA results
Autocorrelation results of environmental factors
	Longitude	Latitude	Altitude	Average.temperature	Maximum.temperature	Minimum.temperature	Precipitation	Relative.humidity	Wind.velocity	Sunlight.hours	Average.height.of.vegetation	Average.vegetation.coverage	Simpson	Shannon
Latitude	-0.14
Altitude	0.04	-0.382
Average.temperature	0.063	0.732	-0.476
Maximum.temperature	0.079	0.689	-0.588	0.951
Minimum.temperature	0.016	0.707	-0.401	0.97	0.882
Precipitation	0.435	-0.537	0.577	-0.54	-0.614	-0.489
Relative.humidity	-0.043	-0.692	0.248	-0.671	-0.604	-0.659	0.16
Wind.velocity	0.343	-0.31	0.195	-0.348	-0.283	-0.382	0.3	0.163
Sunlight.hours	-0.243	0.808	-0.477	0.705	0.729	0.659	-0.626	-0.611	-0.149
Average.height.of.vegetation	0.13	0.088	0.182	0.088	0.035	0.092	0.168	-0.082	-0.181	-0.106
Average.vegetation.coverage	-0.113	-0.204	0.629	-0.337	-0.419	-0.272	0.33	0.158	0.076	-0.332	0.092
Simpson	0.015	-0.209	0.601	-0.273	-0.356	-0.218	0.432	0.157	-0.042	-0.341	0.389	0.567
Shannon	-0.022	-0.257	0.684	-0.295	-0.387	-0.241	0.44	0.174	-0.06	-0.369	0.326	0.603	0.905
Pielou	-0.174	0.014	0.335	-0.103	-0.159	-0.072	0.132	-0.053	-0.087	-0.046	0.113	0.419	0.605	0.597
